# Supplementary material for: Revisiting Theron’s hypothesis on the origin of fairy circles after four decades: Euphorbias are not the cause
Source: BMC Ecol Evol. 2021 May 28;21:102. doi: 10.1186/s12862-021-01834-5 (PMC8162014; doi:10.1186/s12862-021-01834-5)
Supplement: Supplementary file 2 — Additional file 2. The file “Additional_Spatial_Data_FCs_Euphorbias.xlsx” is an Excel spreadsheet that contains all drone-mapped x,y-coordinates of fairy circles and Euphorbias for the three regions Giribes, Brandberg, Garub, as summarized in Table 1. [file 12862_2021_1834_MOESM2_ESM.xlsx]

## Sheet: Gir-1
Gir-1 Fairy Circles	X	Y		Gir-1 Euphorbias	X	Y
	1.48051e+06	-2.1771e+06			1.48016e+06	-2.17755e+06
	1.48051e+06	-2.17713e+06			1.48022e+06	-2.17754e+06
	1.48048e+06	-2.17712e+06			1.48028e+06	-2.17746e+06
	1.48047e+06	-2.17709e+06			1.48027e+06	-2.17747e+06
	1.48043e+06	-2.17708e+06			1.48026e+06	-2.17747e+06
	1.48041e+06	-2.1771e+06			1.48024e+06	-2.17742e+06
	1.48039e+06	-2.17713e+06			1.48029e+06	-2.17742e+06
	1.48034e+06	-2.17714e+06			1.48032e+06	-2.17743e+06
	1.4803e+06	-2.17706e+06			1.4803e+06	-2.17737e+06
	1.48031e+06	-2.17709e+06			1.48011e+06	-2.17745e+06
	1.48027e+06	-2.17709e+06			1.48014e+06	-2.1774e+06
	1.48024e+06	-2.1771e+06			1.48006e+06	-2.17736e+06
	1.48021e+06	-2.17708e+06			1.48014e+06	-2.17736e+06
	1.48013e+06	-2.17708e+06			1.48011e+06	-2.17755e+06
	1.48011e+06	-2.1771e+06			1.48013e+06	-2.17711e+06
	1.48008e+06	-2.1771e+06			1.48012e+06	-2.17716e+06
	1.48036e+06	-2.17708e+06			1.48015e+06	-2.17721e+06
	1.48038e+06	-2.17707e+06			1.48003e+06	-2.17722e+06
	1.48046e+06	-2.17712e+06			1.48008e+06	-2.17723e+06
	1.48043e+06	-2.17712e+06			1.48012e+06	-2.17724e+06
	1.48037e+06	-2.17711e+06			1.4801e+06	-2.17726e+06
	1.48034e+06	-2.1771e+06			1.48008e+06	-2.17727e+06
	1.48028e+06	-2.17712e+06			1.48006e+06	-2.17728e+06
	1.48025e+06	-2.17712e+06			1.48003e+06	-2.17726e+06
	1.48005e+06	-2.17714e+06			1.48002e+06	-2.17731e+06
	1.4802e+06	-2.17716e+06			1.48005e+06	-2.17731e+06
	1.48043e+06	-2.17718e+06			1.48008e+06	-2.1773e+06
	1.48045e+06	-2.17719e+06			1.4801e+06	-2.1773e+06
	1.4804e+06	-2.17718e+06			1.48017e+06	-2.17729e+06
	1.48031e+06	-2.1772e+06			1.4802e+06	-2.17725e+06
	1.48029e+06	-2.17724e+06			1.48024e+06	-2.17727e+06
	1.48031e+06	-2.17729e+06			1.48023e+06	-2.1773e+06
	1.48029e+06	-2.1773e+06			1.48022e+06	-2.17729e+06
	1.48026e+06	-2.17732e+06			1.48029e+06	-2.17733e+06
	1.48021e+06	-2.17731e+06			1.48033e+06	-2.17736e+06
	1.48009e+06	-2.17743e+06			1.48033e+06	-2.1774e+06
	1.48031e+06	-2.17744e+06			1.48038e+06	-2.17744e+06
	1.48036e+06	-2.17752e+06			1.48036e+06	-2.17745e+06
	1.48018e+06	-2.1775e+06			1.48028e+06	-2.1774e+06
	1.4801e+06	-2.17754e+06			1.48029e+06	-2.17738e+06
	1.48017e+06	-2.17739e+06			1.48027e+06	-2.17737e+06
	1.48019e+06	-2.17737e+06			1.4802e+06	-2.17731e+06
	1.48031e+06	-2.17734e+06			1.48021e+06	-2.17732e+06
	1.48033e+06	-2.17707e+06			1.48016e+06	-2.17737e+06
	1.48032e+06	-2.17715e+06			1.48016e+06	-2.17736e+06
	1.48038e+06	-2.1773e+06			1.48014e+06	-2.17733e+06
	1.48044e+06	-2.17729e+06			1.48015e+06	-2.17734e+06
	1.4804e+06	-2.17727e+06			1.48008e+06	-2.17734e+06
	1.48042e+06	-2.17725e+06			1.4801e+06	-2177365
	1.48047e+06	-2.17728e+06			1.48004e+06	-2.17734e+06
	1.48044e+06	-2.17727e+06			1.48002e+06	-2.17733e+06
	1.48047e+06	-2.17724e+06			1.48002e+06	-2.17737e+06
	1.48049e+06	-2.17723e+06			1.48002e+06	-2.17741e+06
	1.48044e+06	-2.17714e+06			1.48004e+06	-2.1774e+06
	1.48046e+06	-2.17716e+06			1.48007e+06	-2.17742e+06
	1.48048e+06	-2.17716e+06			1.48016e+06	-2.17744e+06
	1.4804e+06	-2.17709e+06			1.48018e+06	-2.17744e+06
	1.4803e+06	-2.17712e+06			1.48019e+06	-2.17741e+06
	1.48031e+06	-2.17711e+06			1.48018e+06	-2.17741e+06
	1.48037e+06	-2.17714e+06			1.48026e+06	-2.17743e+06
	1.48039e+06	-2.17715e+06			1.48025e+06	-2.17744e+06
	1.48025e+06	-2.17718e+06			1.48032e+06	-2.17745e+06
	1.48022e+06	-2.17717e+06			1.48028e+06	-2.17748e+06
	1.48025e+06	-2.17716e+06			1.48037e+06	-2.17752e+06
	1.48028e+06	-2.17714e+06			1.48042e+06	-2.1775e+06
	1.48019e+06	-2.17708e+06			1.48046e+06	-2.17752e+06
	1.48018e+06	-2.17711e+06			1.48048e+06	-2.17753e+06
	1.48003e+06	-2.17711e+06			1.4805e+06	-2.17754e+06
	1.48005e+06	-2.17708e+06			1.48049e+06	-2.17751e+06
	1.48002e+06	-2.17709e+06			1.48034e+06	-2.17755e+06
	1.48051e+06	-2.17716e+06			1.48033e+06	-2.17753e+06
	1.48049e+06	-2.17719e+06			1.4803e+06	-2.17751e+06
	1.48043e+06	-2.1772e+06			1.4802e+06	-2.17752e+06
	1.48041e+06	-2.17721e+06			1.48017e+06	-2.17752e+06
	1.48032e+06	-2.17722e+06			1.48013e+06	-2.17753e+06
	1.48031e+06	-2.17723e+06			1.48011e+06	-2.17753e+06
	1.48024e+06	-2.17721e+06			1.48011e+06	-2.17751e+06
	1.48028e+06	-2.17719e+06			1.48009e+06	-2.17752e+06
	1.48034e+06	-2.17721e+06			1.48008e+06	-2.17754e+06
	1.48033e+06	-2.17725e+06			1.48007e+06	-2.17755e+06
	1.48037e+06	-2.17725e+06			1.48008e+06	-2.17755e+06
	1.48036e+06	-2.17723e+06			1.48004e+06	-2.17755e+06
	1.48026e+06	-2.17729e+06			1.48005e+06	-2.17748e+06
	1.48023e+06	-2.17726e+06			1.48041e+06	-2.1772e+06
	1.48019e+06	-2.17719e+06			1.48048e+06	-2.17728e+06
	1.48009e+06	-2.17717e+06			1.48008e+06	-2.17724e+06
	1.48011e+06	-2.17717e+06			1.48037e+06	-2.1774e+06
	1.48002e+06	-2.1772e+06			1.48002e+06	-2.17748e+06
	1.48004e+06	-2.17725e+06			1.48004e+06	-2.17752e+06
	1.48004e+06	-2.17729e+06			1.48003e+06	-2.17754e+06
	1.48007e+06	-2.17728e+06			1.4801e+06	-2177559
	1.4801e+06	-2.17731e+06			1.48011e+06	-2.17755e+06
	1.48007e+06	-2.17731e+06			1.48012e+06	-2.17755e+06
	1.48012e+06	-2.17734e+06			1.48014e+06	-2.17755e+06
	1.48018e+06	-2.17734e+06			1.48017e+06	-2.17753e+06
	1.48014e+06	-2.17725e+06			1.48017e+06	-2.17754e+06
	1.48017e+06	-2.17725e+06			1.4802e+06	-2177523
	1.48021e+06	-2.17726e+06			1.48018e+06	-2.17751e+06
	1.48021e+06	-2.17725e+06			1.48017e+06	-2.17751e+06
	1.48018e+06	-2.17728e+06			1.48021e+06	-2.17751e+06
	1.48015e+06	-2.1773e+06			1.48023e+06	-2.1775e+06
	1.48019e+06	-2.17732e+06			1.48022e+06	-2.17749e+06
	1.48025e+06	-2.17737e+06			1.48025e+06	-2.17752e+06
	1.48025e+06	-2.1774e+06			1.48023e+06	-2.17747e+06
	1.48023e+06	-2.17741e+06			1.4804e+06	-2.17743e+06
	1.48029e+06	-2.17743e+06			1.48035e+06	-2.17743e+06
	1.48025e+06	-2.17742e+06			1.48035e+06	-2.17743e+06
	1.48036e+06	-2.17735e+06			1.48004e+06	-2.17716e+06
	1.48037e+06	-2.17754e+06			1.48019e+06	-2.17745e+06
	1.48027e+06	-2.17755e+06			1.48028e+06	-2.17739e+06
	1.48024e+06	-2.17754e+06			1.48008e+06	-2.17751e+06
	1.48018e+06	-2.17753e+06			1.48041e+06	-2.17735e+06
	1.48015e+06	-2.17751e+06			1.48048e+06	-2.17726e+06
	1.48016e+06	-2.17749e+06			1.48034e+06	-2.17745e+06
	1.48013e+06	-2.1775e+06			1.4803e+06	-2.17746e+06
	1.4801e+06	-2.17749e+06			1.48031e+06	-2.17755e+06
	1.48012e+06	-2.17748e+06			1.48017e+06	-2.17754e+06
	1.48012e+06	-2.17752e+06			1.48022e+06	-2.1775e+06
	1.48012e+06	-2.17756e+06			1.48026e+06	-2.17749e+06
	1.48006e+06	-2.17755e+06			1.48024e+06	-2.17743e+06
	1.48007e+06	-2.17745e+06			1.48015e+06	-2.17753e+06
	1.48005e+06	-2.17744e+06			1.48004e+06	-2.17754e+06
	1.48003e+06	-2.17744e+06			1.48003e+06	-2.17749e+06
	1.48002e+06	-2.17741e+06			1.48013e+06	-2.17733e+06
	1.48006e+06	-2.17738e+06			1.4804e+06	-2.17724e+06
	1.48008e+06	-2.17738e+06			1.48036e+06	-2.17741e+06
	1.48004e+06	-2.17736e+06			1.48031e+06	-2.17748e+06
	1.48005e+06	-2.17722e+06			1.48027e+06	-2.17733e+06
	1.48015e+06	-2.1771e+06			1.48002e+06	-2.1775e+06
	1.48022e+06	-2.17746e+06			1.48037e+06	-2.17742e+06
	1.48019e+06	-2.17746e+06
	1.48022e+06	-2.17743e+06
	1.48018e+06	-2.17743e+06
	1.48016e+06	-2.17744e+06
	1.48016e+06	-2.17741e+06
	1.4801e+06	-2.17741e+06
	1.48012e+06	-2.17741e+06
	1.48013e+06	-2.17744e+06
	1.48011e+06	-2.17743e+06
	1.48009e+06	-2.17746e+06
	1.48014e+06	-2.17738e+06
	1.48022e+06	-2.17733e+06
	1.48021e+06	-2.17752e+06
	1.48028e+06	-2.17751e+06
	1.48029e+06	-2.17749e+06
	1.48046e+06	-2.1775e+06
	1.48043e+06	-2.17748e+06
	1.48041e+06	-2.17748e+06
	1.48041e+06	-2.17731e+06
	1.48042e+06	-2.17753e+06
	1.4804e+06	-2.17751e+06
	1.48037e+06	-2.17749e+06
	1.48039e+06	-2.17748e+06
	1.48038e+06	-2.17746e+06
	1.48045e+06	-2.17746e+06
	1.48049e+06	-2.17743e+06
	1.4804e+06	-2.17744e+06
	1.4803e+06	-2.17753e+06
	1.48033e+06	-2.17751e+06
	1.48032e+06	-2.17747e+06
	1.4804e+06	-2.17735e+06
	1.48049e+06	-2.17733e+06
	1.48049e+06	-2.1773e+06
	1.48051e+06	-2.17726e+06
	1.4805e+06	-2.17721e+06
	1.48045e+06	-2.17723e+06
	1.4805e+06	-2.17707e+06
	1.48046e+06	-2.17734e+06
	1.48049e+06	-2.17739e+06
	1.48036e+06	-2.17744e+06
	1.48038e+06	-2.17743e+06
	1.48033e+06	-2.17738e+06
	1.48031e+06	-2.1774e+06
	1.48037e+06	-2.17727e+06
	1.48027e+06	-2.17726e+06
	1.48028e+06	-2.17727e+06
	1.48031e+06	-2.17727e+06
	1.48026e+06	-2.17722e+06
	1.4803e+06	-2.17717e+06
	1.48035e+06	-2.17716e+06
	1.48045e+06	-2.1771e+06
	1.4801e+06	-2.17713e+06
	1.48017e+06	-2.17714e+06
	1.48019e+06	-2.17713e+06
	1.48014e+06	-2.17746e+06
	1.4802e+06	-2.17748e+06
	1.48023e+06	-2.17749e+06
	1.48025e+06	-2.17748e+06
	1.4803e+06	-2.17745e+06
	1.48029e+06	-2.17741e+06
	1.48027e+06	-2.17739e+06
	1.48029e+06	-2.17739e+06
	1.48031e+06	-2.17737e+06
	1.48027e+06	-2.17736e+06
	1.48025e+06	-2.17735e+06
	1.48023e+06	-2.17735e+06
	1.4802e+06	-2.17739e+06
	1.48021e+06	-2.17737e+06
	1.48021e+06	-2.17735e+06
	1.4802e+06	-2.17732e+06
	1.48035e+06	-2.17731e+06
	1.48002e+06	-2.17755e+06
	1.48004e+06	-2.17753e+06
	1.48001e+06	-2.17753e+06
	1.48006e+06	-2.17749e+06
	1.48005e+06	-2.17747e+06
	1.48005e+06	-2.17741e+06
	1.48002e+06	-2.17732e+06
	1.48005e+06	-2.17717e+06
	1.4801e+06	-2.17722e+06
	1.48014e+06	-2.17719e+06
	1.48017e+06	-2.17719e+06
	1.48019e+06	-2.17722e+06
	1.48023e+06	-2.17723e+06
	1.48021e+06	-2.1772e+06
	1.48038e+06	-2.17734e+06
	1.48036e+06	-2.17739e+06
	1.48014e+06	-2.17742e+06
	1.48011e+06	-2.17738e+06
	1.4801e+06	-2.17727e+06
	1.48005e+06	-2.17726e+06
	1.48006e+06	-2.17726e+06
	1.48046e+06	-2.17742e+06
	1.48044e+06	-2.17739e+06
	1.48047e+06	-2.17741e+06
	1.48046e+06	-2.1773e+06
	1.48051e+06	-2.17734e+06
	1.48007e+06	-2.17734e+06
	1.48009e+06	-2.17733e+06
	1.48015e+06	-2.17732e+06
	1.48012e+06	-2.17729e+06
	1.48008e+06	-2.17719e+06
	1.48014e+06	-2.17722e+06
	1.48012e+06	-2.17723e+06
	1.48009e+06	-2.17751e+06
	1.48004e+06	-2.1775e+06
	1.48029e+06	-2.17747e+06
	1.48033e+06	-2.17744e+06
	1.48031e+06	-2.17742e+06
	1.48033e+06	-2.17741e+06
	1.48038e+06	-2.17737e+06
	1.48033e+06	-2.17735e+06
	1.4804e+06	-2.17753e+06
	1.48013e+06	-2.17726e+06
	1.48018e+06	-2.17715e+06
	1.48035e+06	-2.17725e+06
	1.48035e+06	-2.17719e+06
	1.48023e+06	-2.17755e+06
	1.48024e+06	-2.17751e+06
	1.48026e+06	-2.17753e+06
	1.4802e+06	-2.17749e+06
	1.48032e+06	-2.17719e+06
	1.48031e+06	-2.17713e+06
	1.48016e+06	-2.17715e+06
	1.48007e+06	-2.17748e+06
	1.48038e+06	-2.17721e+06
	1.48011e+06	-2.17746e+06
	1.48014e+06	-2.17754e+06
	1.48027e+06	-2.17749e+06
	1.48018e+06	-2.17731e+06
	1.4801e+06	-2.17732e+06
	1.48044e+06	-2.17725e+06
	1.48026e+06	-2.17744e+06
	1.48009e+06	-2.17756e+06
	1.48008e+06	-2.1775e+06
	1.48002e+06	-2.17736e+06
	1.48034e+06	-2.17755e+06
	1.48035e+06	-2.17747e+06
	1.48016e+06	-2.17748e+06
	1.48012e+06	-2.17715e+06
	1.48008e+06	-2.17715e+06
	1.48034e+06	-2.17741e+06
	1.4802e+06	-2.17723e+06
	1.48023e+06	-2.17728e+06
	1.48021e+06	-2.17728e+06
	1.48037e+06	-2.17733e+06
	1.48042e+06	-2.17729e+06

## Sheet: Gir-3
Gir-3 Fairy Circles	x	y
	1.48523e+06	-2.15872e+06
	1.48524e+06	-2.15873e+06
	1.48525e+06	-2.15872e+06
	1.48526e+06	-2.15871e+06
	1.48526e+06	-2.15873e+06
	1.48506e+06	-2.15845e+06
	1.48508e+06	-2.15844e+06
	1.48509e+06	-2.15844e+06
	1.4851e+06	-2.15844e+06
	1.4851e+06	-2.15846e+06
	1.48509e+06	-2.15846e+06
	1.48508e+06	-2.15846e+06
	1.48505e+06	-2.15846e+06
	1.48508e+06	-2.15847e+06
	1.48507e+06	-2.15848e+06
	1.48511e+06	-2.15847e+06
	1.48509e+06	-2.15848e+06
	1.48514e+06	-2.15844e+06
	1.48514e+06	-2.15845e+06
	1.48512e+06	-2.15846e+06
	1.48512e+06	-2.15845e+06
	1.48517e+06	-2.15845e+06
	1.48518e+06	-2.15845e+06
	1.48515e+06	-2.15846e+06
	1.48519e+06	-2.15844e+06
	1.48519e+06	-2.15845e+06
	1.4852e+06	-2.15844e+06
	1.48518e+06	-2.15847e+06
	1.48521e+06	-2.15846e+06
	1.48519e+06	-2.15847e+06
	1.48523e+06	-2.15844e+06
	1.48523e+06	-2.15845e+06
	1.48522e+06	-2.15845e+06
	1.48526e+06	-2.15844e+06
	1.48527e+06	-2.15845e+06
	1.48528e+06	-2.15845e+06
	1.48528e+06	-2.15846e+06
	1.48527e+06	-2.15847e+06
	1.48531e+06	-2.15844e+06
	1.48532e+06	-2.15844e+06
	1.48534e+06	-2.15844e+06
	1.48534e+06	-2.15846e+06
	1.48532e+06	-2.15845e+06
	1.48531e+06	-2.15846e+06
	1.4853e+06	-2.15845e+06
	1.48529e+06	-2.15844e+06
	1.48529e+06	-2.15846e+06
	1.48532e+06	-2.15847e+06
	1.48536e+06	-2.15845e+06
	1.48537e+06	-2.15844e+06
	1.48535e+06	-2.15844e+06
	1.48535e+06	-2.15846e+06
	1.48537e+06	-2.15846e+06
	1.48539e+06	-2.15846e+06
	1.4854e+06	-2.15844e+06
	1.48541e+06	-2.15846e+06
	1.4854e+06	-2.15845e+06
	1.48543e+06	-2.15845e+06
	1.48545e+06	-2.15845e+06
	1.48546e+06	-2.15844e+06
	1.48544e+06	-2.15844e+06
	1.48542e+06	-2.15844e+06
	1.48541e+06	-2.15844e+06
	1.48542e+06	-2.15845e+06
	1.48543e+06	-2.15846e+06
	1.48546e+06	-2.15847e+06
	1.48547e+06	-2.15845e+06
	1.48542e+06	-2.15847e+06
	1.48548e+06	-2.15845e+06
	1.48548e+06	-2.15846e+06
	1.4855e+06	-2.15845e+06
	1.48552e+06	-2.15845e+06
	1.48552e+06	-2.15844e+06
	1.4855e+06	-2.15844e+06
	1.48553e+06	-2.15846e+06
	1.48552e+06	-2.15847e+06
	1.48551e+06	-2.15846e+06
	1.48554e+06	-2.15844e+06
	1.48554e+06	-2.15847e+06
	1.48555e+06	-2.15848e+06
	1.48554e+06	-2.15849e+06
	1.48553e+06	-2.15848e+06
	1.48553e+06	-2.1585e+06
	1.48551e+06	-2.15849e+06
	1.48551e+06	-2.15847e+06
	1.4855e+06	-2.15848e+06
	1.48548e+06	-2.15848e+06
	1.48549e+06	-2.15847e+06
	1.48549e+06	-2.1585e+06
	1.48552e+06	-2.1585e+06
	1.4855e+06	-2.15851e+06
	1.48547e+06	-2.15847e+06
	1.48547e+06	-2.15849e+06
	1.48548e+06	-2.1585e+06
	1.48546e+06	-2.15849e+06
	1.48545e+06	-2.15848e+06
	1.48543e+06	-2.15847e+06
	1.48544e+06	-2.15849e+06
	1.48542e+06	-2.15849e+06
	1.48545e+06	-2.15851e+06
	1.48544e+06	-2.1585e+06
	1.48543e+06	-2.1585e+06
	1.48541e+06	-2.15848e+06
	1.4854e+06	-2.15849e+06
	1.4854e+06	-2.15847e+06
	1.48538e+06	-2.15847e+06
	1.48538e+06	-2.15849e+06
	1.48539e+06	-2.1585e+06
	1.48541e+06	-2.15851e+06
	1.48538e+06	-2.1585e+06
	1.48537e+06	-2.15848e+06
	1.48536e+06	-2.15847e+06
	1.48537e+06	-2.15849e+06
	1.48536e+06	-2.15849e+06
	1.48536e+06	-2.1585e+06
	1.48537e+06	-2.15851e+06
	1.48535e+06	-2.15848e+06
	1.48533e+06	-2.15848e+06
	1.48534e+06	-2.15848e+06
	1.48533e+06	-2.15849e+06
	1.48534e+06	-2.1585e+06
	1.48532e+06	-2.15849e+06
	1.48531e+06	-2.15847e+06
	1.4853e+06	-2.15848e+06
	1.48531e+06	-2.15849e+06
	1.48533e+06	-2.1585e+06
	1.48531e+06	-2.15851e+06
	1.48529e+06	-2.15849e+06
	1.48528e+06	-2.15848e+06
	1.48529e+06	-2.15851e+06
	1.48527e+06	-2.1585e+06
	1.48526e+06	-2.15849e+06
	1.48526e+06	-2.15847e+06
	1.48525e+06	-2.15847e+06
	1.48524e+06	-2.15849e+06
	1.48525e+06	-2.1585e+06
	1.48524e+06	-2.1585e+06
	1.48523e+06	-2.15847e+06
	1.48523e+06	-2.15849e+06
	1.48522e+06	-2.15848e+06
	1.48522e+06	-2.1585e+06
	1.48521e+06	-2.1585e+06
	1.48521e+06	-2.15848e+06
	1.48519e+06	-2.15848e+06
	1.48518e+06	-2.15848e+06
	1.48517e+06	-2.15847e+06
	1.48519e+06	-2.1585e+06
	1.48518e+06	-2.1585e+06
	1.48518e+06	-2.15851e+06
	1.48517e+06	-2.1585e+06
	1.48516e+06	-2.15849e+06
	1.48515e+06	-2.15848e+06
	1.48514e+06	-2.15847e+06
	1.48512e+06	-2.15848e+06
	1.48511e+06	-2.15848e+06
	1.48513e+06	-2.15849e+06
	1.48514e+06	-2.1585e+06
	1.48513e+06	-2.15851e+06
	1.48511e+06	-2.1585e+06
	1.48516e+06	-2.1585e+06
	1.4851e+06	-2.15849e+06
	1.48508e+06	-2.15849e+06
	1.48509e+06	-2.1585e+06
	1.4851e+06	-2.15851e+06
	1.48509e+06	-2.15852e+06
	1.48508e+06	-2.15851e+06
	1.48507e+06	-2.15849e+06
	1.48505e+06	-2.15849e+06
	1.48506e+06	-2.1585e+06
	1.48506e+06	-2.15851e+06
	1.48505e+06	-2.15852e+06
	1.48505e+06	-2.15854e+06
	1.48508e+06	-2.15853e+06
	1.48508e+06	-2.15855e+06
	1.48509e+06	-2.15854e+06
	1.48509e+06	-2.15855e+06
	1.48506e+06	-2.15855e+06
	1.4851e+06	-2.15853e+06
	1.48513e+06	-2.15852e+06
	1.48514e+06	-2.15852e+06
	1.48514e+06	-2.15853e+06
	1.48516e+06	-2.15852e+06
	1.48517e+06	-2.15853e+06
	1.48516e+06	-2.15854e+06
	1.48516e+06	-2.15855e+06
	1.48513e+06	-2.15854e+06
	1.48512e+06	-2.15854e+06
	1.48511e+06	-2.15854e+06
	1.48511e+06	-2.15856e+06
	1.48515e+06	-2.15852e+06
	1.48517e+06	-2.15851e+06
	1.48519e+06	-2.15851e+06
	1.48518e+06	-2.15852e+06
	1.48519e+06	-2.15854e+06
	1.48518e+06	-2.15855e+06
	1.48521e+06	-2.15854e+06
	1.48521e+06	-2.15852e+06
	1.48523e+06	-2.15852e+06
	1.48523e+06	-2.15854e+06
	1.48522e+06	-2.15855e+06
	1.4852e+06	-2.15855e+06
	1.48521e+06	-2.15851e+06
	1.48524e+06	-2.15851e+06
	1.48526e+06	-2.15852e+06
	1.48524e+06	-2.15853e+06
	1.48526e+06	-2.15854e+06
	1.48528e+06	-2.15853e+06
	1.48528e+06	-2.15854e+06
	1.48526e+06	-2.15855e+06
	1.48525e+06	-2.15854e+06
	1.48524e+06	-2.15855e+06
	1.48529e+06	-2.15853e+06
	1.4853e+06	-2.15852e+06
	1.48529e+06	-2.15856e+06
	1.48531e+06	-2.15854e+06
	1.48531e+06	-2.15852e+06
	1.48533e+06	-2.15852e+06
	1.48534e+06	-2.15853e+06
	1.48532e+06	-2.15853e+06
	1.48533e+06	-2.15854e+06
	1.48535e+06	-2.15854e+06
	1.48537e+06	-2.15854e+06
	1.48535e+06	-2.15853e+06
	1.48534e+06	-2.15851e+06
	1.48536e+06	-2.15855e+06
	1.48535e+06	-2.15856e+06
	1.48532e+06	-2.15856e+06
	1.48537e+06	-2.15852e+06
	1.48538e+06	-2.15851e+06
	1.4854e+06	-2.15851e+06
	1.48539e+06	-2.15852e+06
	1.48539e+06	-2.15853e+06
	1.48538e+06	-2.15853e+06
	1.48541e+06	-2.15853e+06
	1.48542e+06	-2.15852e+06
	1.48543e+06	-2.15852e+06
	1.48545e+06	-2.15852e+06
	1.48544e+06	-2.15853e+06
	1.48543e+06	-2.15854e+06
	1.48546e+06	-2.15852e+06
	1.48546e+06	-2.15854e+06
	1.48547e+06	-2.15851e+06
	1.48548e+06	-2.15851e+06
	1.48549e+06	-2.15852e+06
	1.48548e+06	-2.15852e+06
	1.48548e+06	-2.15853e+06
	1.4855e+06	-2.15853e+06
	1.48552e+06	-2.15853e+06
	1.48551e+06	-2.15852e+06
	1.48551e+06	-2.15854e+06
	1.48554e+06	-2.15851e+06
	1.48553e+06	-2.15851e+06
	1.48554e+06	-2.15853e+06
	1.48553e+06	-2.15854e+06
	1.48555e+06	-2.15854e+06
	1.48554e+06	-2.15857e+06
	1.48553e+06	-2.15856e+06
	1.48552e+06	-2.15855e+06
	1.48552e+06	-2.15858e+06
	1.48553e+06	-2.15858e+06
	1.48555e+06	-2.15858e+06
	1.4855e+06	-2.15855e+06
	1.48549e+06	-2.15855e+06
	1.48547e+06	-2.15855e+06
	1.48548e+06	-2.15857e+06
	1.48551e+06	-2.15857e+06
	1.48549e+06	-2.15858e+06
	1.4855e+06	-2.15858e+06
	1.48547e+06	-2.15858e+06
	1.48546e+06	-2.15856e+06
	1.48545e+06	-2.15855e+06
	1.48546e+06	-2.15857e+06
	1.48544e+06	-2.15857e+06
	1.48542e+06	-2.15855e+06
	1.4854e+06	-2.15854e+06
	1.4854e+06	-2.15856e+06
	1.48542e+06	-2.15858e+06
	1.48543e+06	-2.15857e+06
	1.48541e+06	-2.15857e+06
	1.4854e+06	-2.15858e+06
	1.48538e+06	-2.15856e+06
	1.48538e+06	-2.15855e+06
	1.48539e+06	-2.15855e+06
	1.48538e+06	-2.15857e+06
	1.48538e+06	-2.15858e+06
	1.48537e+06	-2.15857e+06
	1.48536e+06	-2.15856e+06
	1.48535e+06	-2.15857e+06
	1.48534e+06	-2.15856e+06
	1.48533e+06	-2.15855e+06
	1.48532e+06	-2.15857e+06
	1.48533e+06	-2.15858e+06
	1.48531e+06	-2.15858e+06
	1.4853e+06	-2.15856e+06
	1.48529e+06	-2.15858e+06
	1.48528e+06	-2.15857e+06
	1.48527e+06	-2.15857e+06
	1.48527e+06	-2.15856e+06
	1.48526e+06	-2.15857e+06
	1.48524e+06	-2.15856e+06
	1.48524e+06	-2.15858e+06
	1.48523e+06	-2.15857e+06
	1.48527e+06	-2.15858e+06
	1.48523e+06	-2.15858e+06
	1.48522e+06	-2.15858e+06
	1.48521e+06	-2.15857e+06
	1.48519e+06	-2.15857e+06
	1.48518e+06	-2.15856e+06
	1.48517e+06	-2.15857e+06
	1.48517e+06	-2.15858e+06
	1.48515e+06	-2.15858e+06
	1.48515e+06	-2.15856e+06
	1.48514e+06	-2.15857e+06
	1.48513e+06	-2.15856e+06
	1.48511e+06	-2.15857e+06
	1.48512e+06	-2.15858e+06
	1.4851e+06	-2.15857e+06
	1.48509e+06	-2.15856e+06
	1.48508e+06	-2.15856e+06
	1.48509e+06	-2.15858e+06
	1.48508e+06	-2.15858e+06
	1.48507e+06	-2.15857e+06
	1.48506e+06	-2.15857e+06
	1.48505e+06	-2.15858e+06
	1.48506e+06	-2.1586e+06
	1.48508e+06	-2.1586e+06
	1.48509e+06	-2.1586e+06
	1.4851e+06	-2.15859e+06
	1.48511e+06	-2.15861e+06
	1.4851e+06	-2.15862e+06
	1.48509e+06	-2.15861e+06
	1.48508e+06	-2.15862e+06
	1.48507e+06	-2.15861e+06
	1.48506e+06	-2.15861e+06
	1.48506e+06	-2.15862e+06
	1.48511e+06	-2.15862e+06
	1.48513e+06	-2.15861e+06
	1.48512e+06	-2.15859e+06
	1.48511e+06	-2.15859e+06
	1.48515e+06	-2.15859e+06
	1.48516e+06	-2.15859e+06
	1.48515e+06	-2.15861e+06
	1.48514e+06	-2.15861e+06
	1.48514e+06	-2.15861e+06
	1.48513e+06	-2.15862e+06
	1.48514e+06	-2.15863e+06
	1.48515e+06	-2.15862e+06
	1.48517e+06	-2.15861e+06
	1.48514e+06	-2.1586e+06
	1.48513e+06	-2.1586e+06
	1.48514e+06	-2.15859e+06
	1.48517e+06	-2.15861e+06
	1.48518e+06	-2.15862e+06
	1.48518e+06	-2.1586e+06
	1.4852e+06	-2.15859e+06
	1.48519e+06	-2.15858e+06
	1.48518e+06	-2.15859e+06
	1.48521e+06	-2.1586e+06
	1.48524e+06	-2.1586e+06
	1.48523e+06	-2.15859e+06
	1.48522e+06	-2.15861e+06
	1.48521e+06	-2.15861e+06
	1.4852e+06	-2.15861e+06
	1.48519e+06	-2.15862e+06
	1.48525e+06	-2.15862e+06
	1.48525e+06	-2.15859e+06
	1.48527e+06	-2.1586e+06
	1.48526e+06	-2.15862e+06
	1.48526e+06	-2.15859e+06
	1.48526e+06	-2.1586e+06
	1.48525e+06	-2.1586e+06
	1.48522e+06	-2.15859e+06
	1.48522e+06	-2.1586e+06
	1.48528e+06	-2.15859e+06
	1.48529e+06	-2.1586e+06
	1.48531e+06	-2.1586e+06
	1.48533e+06	-2.1586e+06
	1.48534e+06	-2.1586e+06
	1.48533e+06	-2.15861e+06
	1.48532e+06	-2.15863e+06
	1.4853e+06	-2.15862e+06
	1.48529e+06	-2.15862e+06
	1.48528e+06	-2.15861e+06
	1.48528e+06	-2.15862e+06
	1.4853e+06	-2.15859e+06
	1.48539e+06	-2.15859e+06
	1.4854e+06	-2.1586e+06
	1.48541e+06	-2.15861e+06
	1.48539e+06	-2.15861e+06
	1.4854e+06	-2.15862e+06
	1.48538e+06	-2.1586e+06
	1.48537e+06	-2.15859e+06
	1.48535e+06	-2.15859e+06
	1.48535e+06	-2.1586e+06
	1.48535e+06	-2.15861e+06
	1.48537e+06	-2.15862e+06
	1.48537e+06	-2.15861e+06
	1.48535e+06	-2.15863e+06
	1.48534e+06	-2.15861e+06
	1.48538e+06	-2.15862e+06
	1.48539e+06	-2.15863e+06
	1.48541e+06	-2.15859e+06
	1.48543e+06	-2.1586e+06
	1.48544e+06	-2.15859e+06
	1.48545e+06	-2.1586e+06
	1.48546e+06	-2.15859e+06
	1.48547e+06	-2.15859e+06
	1.48547e+06	-2.15861e+06
	1.48546e+06	-2.15861e+06
	1.48544e+06	-2.15862e+06
	1.48542e+06	-2.15862e+06
	1.48541e+06	-2.15862e+06
	1.48542e+06	-2.15861e+06
	1.48545e+06	-2.15863e+06
	1.48546e+06	-2.15862e+06
	1.48548e+06	-2.15861e+06
	1.4855e+06	-2.1586e+06
	1.48551e+06	-2.15859e+06
	1.48552e+06	-2.1586e+06
	1.48553e+06	-2.15861e+06
	1.48554e+06	-2.1586e+06
	1.48553e+06	-2.15862e+06
	1.4855e+06	-2.15861e+06
	1.48549e+06	-2.15862e+06
	1.48554e+06	-2.15862e+06
	1.48549e+06	-2.15861e+06
	1.48549e+06	-2.15859e+06
	1.48554e+06	-2.15864e+06
	1.48553e+06	-2.15864e+06
	1.48554e+06	-2.15866e+06
	1.48553e+06	-2.15866e+06
	1.48551e+06	-2.15865e+06
	1.48552e+06	-2.15864e+06
	1.4855e+06	-2.15864e+06
	1.48549e+06	-2.15864e+06
	1.4855e+06	-2.15863e+06
	1.48547e+06	-2.15863e+06
	1.48548e+06	-2.15865e+06
	1.4855e+06	-2.15865e+06
	1.4855e+06	-2.15867e+06
	1.48548e+06	-2.15867e+06
	1.48547e+06	-2.15865e+06
	1.48547e+06	-2.15865e+06
	1.48546e+06	-2.15864e+06
	1.48552e+06	-2.15867e+06
	1.48545e+06	-2.15864e+06
	1.48545e+06	-2.15865e+06
	1.48544e+06	-2.15865e+06
	1.48544e+06	-2.15863e+06
	1.48542e+06	-2.15863e+06
	1.48542e+06	-2.15864e+06
	1.4854e+06	-2.15863e+06
	1.48541e+06	-2.15865e+06
	1.48543e+06	-2.15866e+06
	1.48542e+06	-2.15865e+06
	1.48544e+06	-2.15866e+06
	1.48543e+06	-2.15866e+06
	1.48545e+06	-2.15867e+06
	1.48541e+06	-2.15866e+06
	1.48539e+06	-2.15866e+06
	1.48539e+06	-2.15865e+06
	1.48541e+06	-2.15865e+06
	1.48548e+06	-2.15864e+06
	1.48539e+06	-2.15863e+06
	1.48538e+06	-2.15864e+06
	1.48537e+06	-2.15863e+06
	1.48537e+06	-2.15865e+06
	1.48538e+06	-2.15866e+06
	1.48536e+06	-2.15865e+06
	1.48535e+06	-2.15864e+06
	1.48535e+06	-2.15866e+06
	1.48534e+06	-2.15864e+06
	1.48533e+06	-2.15863e+06
	1.48533e+06	-2.15866e+06
	1.48533e+06	-2.15865e+06
	1.48531e+06	-2.15864e+06
	1.4853e+06	-2.15865e+06
	1.4853e+06	-2.15864e+06
	1.48528e+06	-2.15863e+06
	1.48528e+06	-2.15865e+06
	1.48527e+06	-2.15865e+06
	1.4853e+06	-2.15866e+06
	1.48527e+06	-2.15863e+06
	1.48525e+06	-2.15864e+06
	1.48525e+06	-2.15864e+06
	1.48524e+06	-2.15863e+06
	1.48522e+06	-2.15863e+06
	1.48522e+06	-2.15864e+06
	1.48523e+06	-2.15865e+06
	1.48526e+06	-2.15866e+06
	1.48524e+06	-2.15866e+06
	1.48523e+06	-2.15864e+06
	1.48521e+06	-2.15863e+06
	1.4852e+06	-2.15866e+06
	1.48521e+06	-2.15866e+06
	1.48519e+06	-2.15864e+06
	1.48518e+06	-2.15866e+06
	1.48517e+06	-2.15864e+06
	1.48516e+06	-2.15865e+06
	1.48512e+06	-2.15864e+06
	1.48515e+06	-2.15864e+06
	1.48513e+06	-2.15865e+06
	1.48511e+06	-2.15863e+06
	1.4851e+06	-2.15865e+06
	1.48509e+06	-2.15864e+06
	1.48508e+06	-2.15865e+06
	1.48508e+06	-2.15864e+06
	1.48507e+06	-2.15864e+06
	1.48506e+06	-2.15865e+06
	1.48505e+06	-2.15864e+06
	1.48505e+06	-2.15866e+06
	1.48507e+06	-2.15866e+06
	1.48508e+06	-2.15866e+06
	1.4851e+06	-2.15866e+06
	1.48511e+06	-2.15866e+06
	1.4851e+06	-2.15867e+06
	1.48511e+06	-2.15868e+06
	1.4851e+06	-2.15867e+06
	1.48509e+06	-2.15868e+06
	1.48508e+06	-2.15868e+06
	1.48506e+06	-2.15867e+06
	1.48507e+06	-2.15868e+06
	1.48512e+06	-2.15865e+06
	1.48512e+06	-2.15866e+06
	1.48514e+06	-2.15866e+06
	1.48513e+06	-2.15866e+06
	1.48513e+06	-2.15867e+06
	1.48515e+06	-2.15867e+06
	1.48514e+06	-2.15868e+06
	1.48517e+06	-2.15867e+06
	1.48518e+06	-2.15867e+06
	1.48516e+06	-2.15868e+06
	1.4852e+06	-2.15867e+06
	1.48519e+06	-2.15868e+06
	1.4852e+06	-2.15868e+06
	1.48517e+06	-2.15868e+06
	1.48515e+06	-2.15869e+06
	1.48516e+06	-2.15868e+06
	1.48518e+06	-2.15865e+06
	1.48529e+06	-2.15867e+06
	1.48531e+06	-2.15867e+06
	1.4853e+06	-2.15867e+06
	1.4853e+06	-2.15868e+06
	1.48529e+06	-2.15868e+06
	1.48528e+06	-2.15867e+06
	1.48527e+06	-2.15869e+06
	1.48526e+06	-2.15868e+06
	1.48533e+06	-2.15866e+06
	1.48534e+06	-2.15867e+06
	1.48535e+06	-2.15867e+06
	1.48532e+06	-2.15868e+06
	1.48531e+06	-2.15869e+06
	1.48535e+06	-2.15869e+06
	1.48536e+06	-2.15869e+06
	1.48536e+06	-2.15868e+06
	1.48537e+06	-2.15867e+06
	1.48537e+06	-2.15868e+06
	1.48539e+06	-2.15867e+06
	1.48538e+06	-2.15867e+06
	1.4854e+06	-2.15867e+06
	1.48539e+06	-2.15868e+06
	1.48542e+06	-2.15868e+06
	1.48543e+06	-2.15868e+06
	1.48545e+06	-2.15868e+06
	1.48546e+06	-2.15867e+06
	1.48549e+06	-2.15868e+06
	1.4855e+06	-2.15867e+06
	1.48551e+06	-2.15868e+06
	1.48547e+06	-2.15869e+06
	1.48553e+06	-2.15868e+06
	1.48554e+06	-2.15867e+06
	1.48555e+06	-2.15868e+06
	1.48553e+06	-2.15869e+06
	1.48553e+06	-2.15871e+06
	1.48552e+06	-2.1587e+06
	1.48551e+06	-2.15869e+06
	1.48551e+06	-2.1587e+06
	1.4855e+06	-2.15869e+06
	1.48549e+06	-2.15871e+06
	1.48548e+06	-2.1587e+06
	1.48548e+06	-2.15871e+06
	1.48546e+06	-2.1587e+06
	1.48545e+06	-2.15869e+06
	1.48544e+06	-2.1587e+06
	1.48542e+06	-2.15869e+06
	1.48541e+06	-2.1587e+06
	1.4854e+06	-2.15869e+06
	1.48537e+06	-2.1587e+06
	1.48538e+06	-2.1587e+06
	1.4854e+06	-2.15871e+06
	1.48538e+06	-2.15871e+06
	1.48537e+06	-2.15871e+06
	1.48536e+06	-2.15871e+06
	1.48535e+06	-2.15872e+06
	1.48535e+06	-2.1587e+06
	1.48534e+06	-2.1587e+06
	1.48533e+06	-2.15869e+06
	1.48531e+06	-2.1587e+06
	1.48533e+06	-2.1587e+06
	1.48534e+06	-2.15872e+06
	1.48532e+06	-2.15872e+06
	1.48531e+06	-2.15872e+06
	1.48529e+06	-2.15869e+06
	1.48527e+06	-2.1587e+06
	1.48529e+06	-2.15872e+06
	1.48528e+06	-2.15872e+06
	1.48525e+06	-2.15867e+06
	1.48525e+06	-2.15869e+06
	1.48523e+06	-2.15868e+06
	1.48521e+06	-2.15868e+06
	1.48522e+06	-2.15869e+06
	1.48526e+06	-2.15869e+06
	1.48523e+06	-2.1587e+06
	1.48518e+06	-2.15869e+06
	1.48516e+06	-2.1587e+06
	1.48514e+06	-2.1587e+06
	1.48512e+06	-2.15869e+06
	1.48511e+06	-2.15869e+06
	1.4851e+06	-2.1587e+06
	1.48508e+06	-2.15869e+06
	1.48505e+06	-2.15869e+06
	1.48507e+06	-2.1587e+06
	1.48505e+06	-2.15872e+06
	1.48506e+06	-2.15872e+06
	1.48507e+06	-2.15872e+06
	1.48508e+06	-2.15871e+06
	1.4851e+06	-2.15872e+06
	1.48508e+06	-2.15873e+06
	1.48507e+06	-2.15873e+06
	1.48511e+06	-2.15871e+06
	1.48513e+06	-2.15872e+06
	1.48512e+06	-2.1587e+06
	1.48513e+06	-2.1587e+06
	1.48513e+06	-2.15869e+06
	1.48514e+06	-2.15871e+06
	1.48516e+06	-2.15871e+06
	1.48515e+06	-2.15873e+06
	1.48513e+06	-2.15873e+06
	1.48511e+06	-2.15872e+06
	1.48516e+06	-2.15873e+06
	1.48518e+06	-2.1587e+06
	1.48519e+06	-2.15871e+06
	1.4852e+06	-2.1587e+06
	1.4852e+06	-2.15871e+06
	1.4852e+06	-2.15873e+06
	1.48518e+06	-2.15872e+06
	1.48521e+06	-2.15872e+06
	1.48522e+06	-2.15871e+06
	1.48523e+06	-2.15871e+06
	1.48524e+06	-2.1587e+06
	1.48534e+06	-2.15873e+06
	1.48535e+06	-2.15873e+06
	1.48537e+06	-2.15873e+06
	1.48541e+06	-2.15872e+06
	1.48542e+06	-2.15871e+06
	1.48543e+06	-2.15872e+06
	1.48544e+06	-2.15873e+06
	1.48546e+06	-2.15871e+06
	1.48547e+06	-2.15872e+06
	1.48545e+06	-2.15872e+06
	1.48549e+06	-2.15872e+06
	1.4855e+06	-2.15872e+06
	1.48552e+06	-2.15873e+06
	1.48553e+06	-2.15872e+06
	1.48555e+06	-2.15873e+06
	1.48553e+06	-2.15873e+06
	1.48554e+06	-2.15876e+06
	1.48553e+06	-2.15875e+06
	1.48552e+06	-2.15876e+06
	1.48553e+06	-2.15876e+06
	1.48552e+06	-2.15876e+06
	1.48551e+06	-2.15875e+06
	1.4855e+06	-2.15873e+06
	1.48549e+06	-2.15874e+06
	1.4855e+06	-2.15875e+06
	1.48548e+06	-2.15874e+06
	1.48547e+06	-2.15874e+06
	1.48548e+06	-2.15873e+06
	1.48546e+06	-2.15874e+06
	1.48545e+06	-2.15875e+06
	1.48547e+06	-2.15876e+06
	1.48546e+06	-2.15876e+06
	1.48544e+06	-2.15875e+06
	1.48544e+06	-2.15876e+06
	1.48543e+06	-2.15875e+06
	1.48542e+06	-2.15874e+06
	1.48541e+06	-2.15873e+06
	1.48539e+06	-2.15873e+06
	1.48541e+06	-2.15874e+06
	1.48542e+06	-2.15876e+06
	1.4854e+06	-2.15876e+06
	1.48539e+06	-2.15875e+06
	1.48538e+06	-2.15875e+06
	1.48538e+06	-2.15873e+06
	1.48537e+06	-2.15874e+06
	1.48536e+06	-2.15874e+06
	1.48535e+06	-2.15875e+06
	1.48534e+06	-2.15874e+06
	1.48532e+06	-2.15874e+06
	1.48533e+06	-2.15875e+06
	1.48534e+06	-2.15876e+06
	1.48537e+06	-2.15876e+06
	1.48535e+06	-2.15874e+06
	1.4853e+06	-2.15873e+06
	1.48531e+06	-2.15874e+06
	1.48531e+06	-2.15875e+06
	1.4853e+06	-2.15875e+06
	1.48529e+06	-2.15873e+06
	1.48527e+06	-2.15874e+06
	1.48528e+06	-2.15875e+06
	1.48529e+06	-2.15876e+06
	1.48525e+06	-2.15874e+06
	1.48524e+06	-2.15875e+06
	1.48525e+06	-2.15876e+06
	1.48523e+06	-2.15876e+06
	1.48522e+06	-2.15875e+06
	1.48527e+06	-2.15876e+06
	1.48527e+06	-2.15875e+06
	1.48526e+06	-2.15874e+06
	1.48523e+06	-2.15875e+06
	1.48521e+06	-2.15874e+06
	1.48521e+06	-2.15875e+06
	1.4852e+06	-2.15874e+06
	1.48518e+06	-2.15875e+06
	1.4852e+06	-2.15876e+06
	1.48518e+06	-2.15876e+06
	1.48521e+06	-2.15876e+06
	1.48517e+06	-2.15874e+06
	1.48515e+06	-2.15875e+06
	1.48515e+06	-2.15876e+06
	1.48514e+06	-2.15875e+06
	1.48513e+06	-2.15875e+06
	1.48511e+06	-2.15873e+06
	1.4851e+06	-2.15874e+06
	1.48512e+06	-2.15875e+06
	1.4851e+06	-2.15876e+06
	1.48508e+06	-2.15874e+06
	1.48508e+06	-2.15875e+06
	1.48507e+06	-2.15875e+06
	1.48505e+06	-2.15874e+06
	1.48505e+06	-2.15875e+06
	1.48507e+06	-2.15876e+06
	1.48505e+06	-2.15877e+06
	1.48506e+06	-2.15878e+06
	1.48508e+06	-2.15878e+06
	1.48509e+06	-2.15877e+06
	1.48511e+06	-2.15877e+06
	1.4851e+06	-2.15878e+06
	1.48511e+06	-2.15879e+06
	1.48512e+06	-2.15878e+06
	1.48512e+06	-2.15879e+06
	1.48513e+06	-2.15876e+06
	1.48514e+06	-2.15878e+06
	1.48513e+06	-2.15879e+06
	1.48515e+06	-2.15878e+06
	1.48517e+06	-2.15876e+06
	1.48514e+06	-2.15879e+06
	1.48517e+06	-2.15878e+06
	1.48519e+06	-2.15877e+06
	1.4852e+06	-2.15877e+06
	1.4852e+06	-2.15879e+06
	1.48522e+06	-2.15877e+06
	1.48522e+06	-2.15878e+06
	1.48523e+06	-2.15878e+06
	1.48524e+06	-2.15877e+06
	1.48526e+06	-2.15879e+06
	1.48527e+06	-2.15877e+06
	1.48528e+06	-2.15877e+06
	1.48528e+06	-2.15878e+06
	1.48525e+06	-2.15879e+06
	1.48528e+06	-2.15879e+06
	1.48529e+06	-2.15878e+06
	1.48529e+06	-2.15877e+06
	1.48531e+06	-2.15878e+06
	1.48532e+06	-2.15877e+06
	1.48533e+06	-2.15877e+06
	1.48532e+06	-2.15878e+06
	1.48534e+06	-2.15878e+06
	1.48534e+06	-2.15879e+06
	1.48535e+06	-2.15879e+06
	1.48537e+06	-2.15878e+06
	1.48536e+06	-2.15877e+06
	1.48538e+06	-2.15877e+06
	1.48536e+06	-2.15879e+06
	1.4854e+06	-2.15878e+06
	1.48539e+06	-2.15879e+06
	1.48538e+06	-2.1588e+06
	1.4854e+06	-2.1588e+06
	1.48542e+06	-2.15879e+06
	1.48543e+06	-2.15879e+06
	1.48542e+06	-2.15877e+06
	1.48543e+06	-2.15877e+06
	1.48545e+06	-2.15878e+06
	1.48546e+06	-2.15878e+06
	1.48548e+06	-2.15877e+06
	1.48549e+06	-2.15877e+06
	1.48548e+06	-2.15879e+06
	1.48549e+06	-2.15879e+06
	1.4855e+06	-2.15878e+06
	1.4855e+06	-2.15879e+06
	1.4855e+06	-2.15879e+06
	1485518	-2.15879e+06
	1.48552e+06	-2.15877e+06
	1.48553e+06	-2.15878e+06
	1.48554e+06	-2.15877e+06
	1.48553e+06	-2.1588e+06
	1.48554e+06	-2.15881e+06
	1.48552e+06	-2.15881e+06
	1.48551e+06	-2.1588e+06
	1.4855e+06	-2.15881e+06
	1.48549e+06	-2.15881e+06
	1.4855e+06	-2.15882e+06
	1.4855e+06	-2.15882e+06
	1.48549e+06	-2.1588e+06
	1.48551e+06	-2.15881e+06
	1.48546e+06	-2.1588e+06
	1.48547e+06	-2.15882e+06
	1.48545e+06	-2.15882e+06
	1.48545e+06	-2.15881e+06
	1.48545e+06	-2.15879e+06
	1.48543e+06	-2.1588e+06
	1.48544e+06	-2.15881e+06
	1.48542e+06	-2.15882e+06
	1.48541e+06	-2.1588e+06
	1.48541e+06	-2.15881e+06
	1.4854e+06	-2.15881e+06
	1.48538e+06	-2.15881e+06
	1.48539e+06	-2.15882e+06
	1.48537e+06	-2.15881e+06
	1.48537e+06	-2.1588e+06
	1.48536e+06	-2.15882e+06
	1.48535e+06	-2.15881e+06
	1.48534e+06	-2.15882e+06
	1.48533e+06	-2.15881e+06
	1.48532e+06	-2.15881e+06
	1.48532e+06	-2.1588e+06
	1.4853e+06	-2.15879e+06
	1.4853e+06	-2.15881e+06
	1.48532e+06	-2.15882e+06
	1.48529e+06	-2.1588e+06
	1.48529e+06	-2.15881e+06
	1.48527e+06	-2.15881e+06
	1.48525e+06	-2.1588e+06
	1.48528e+06	-2.1588e+06
	1.48525e+06	-2.15882e+06
	1.48524e+06	-2.1588e+06
	1.48522e+06	-2.1588e+06
	1.48523e+06	-2.15882e+06
	1.48521e+06	-2.15881e+06
	1.48521e+06	-2.1588e+06
	1.4852e+06	-2.15881e+06
	1.48519e+06	-2.15882e+06
	1.48516e+06	-2.15879e+06
	1.48518e+06	-2.1588e+06
	1.48517e+06	-2.15881e+06
	1.48515e+06	-2.1588e+06
	1.48514e+06	-2.15881e+06
	1.4851e+06	-2.1588e+06
	1.48512e+06	-2.1588e+06
	1.48509e+06	-2.15879e+06
	1.48507e+06	-2.15879e+06
	1.48509e+06	-2.15881e+06
	1.48506e+06	-2.1588e+06
	1.48506e+06	-2.15882e+06
	1.48508e+06	-2.15883e+06
	1.48508e+06	-2.15881e+06
	1.48509e+06	-2.15882e+06
	1.4851e+06	-2.15881e+06
	1.48509e+06	-2.15884e+06
	1.48505e+06	-2.15883e+06
	1.48512e+06	-2.15882e+06
	1.48513e+06	-2.15883e+06
	1.48512e+06	-2.15883e+06
	1.48511e+06	-2.15883e+06
	1.48514e+06	-2.15882e+06
	1.48515e+06	-2.15883e+06
	1.48516e+06	-2.15882e+06
	1.48511e+06	-2.15883e+06
	1.48516e+06	-2.15884e+06
	1.48517e+06	-2.15882e+06
	1.48519e+06	-2.15883e+06
	1.48521e+06	-2.15883e+06
	1.48522e+06	-2.15883e+06
	1.48524e+06	-2.15883e+06
	1.48526e+06	-2.15882e+06
	1.48528e+06	-2.15883e+06
	1.48527e+06	-2.15883e+06
	1.48528e+06	-2.15882e+06
	1.48529e+06	-2.15882e+06
	1.48531e+06	-2.15884e+06
	1.48532e+06	-2.15883e+06
	1.48532e+06	-2.15884e+06
	1.48533e+06	-2.15884e+06
	1.48534e+06	-2.15883e+06
	1.48538e+06	-2.15883e+06
	1.4854e+06	-2.15883e+06
	1.48541e+06	-2.15883e+06
	1.48544e+06	-2.15883e+06
	1.48547e+06	-2.15883e+06
	1.48548e+06	-2.15883e+06
	1.4855e+06	-2.15883e+06
	1.48551e+06	-2.15883e+06
	1.48552e+06	-2.15883e+06
	1.48554e+06	-2.15884e+06
	1.48554e+06	-2.15885e+06
	1.48553e+06	-2.15885e+06
	1.48551e+06	-2.15884e+06
	1.4855e+06	-2.15884e+06
	1.48551e+06	-2.15886e+06
	1.48553e+06	-2.15887e+06
	1.4855e+06	-2.15887e+06
	1.4855e+06	-2.15887e+06
	1.48548e+06	-2.15885e+06
	1.48548e+06	-2.15887e+06
	1.48547e+06	-2.15887e+06
	1.48547e+06	-2.15886e+06
	1.48546e+06	-2.15885e+06
	1.48545e+06	-2.15887e+06
	1.48544e+06	-2.15886e+06
	1.48543e+06	-2.15886e+06
	1.48542e+06	-2.15884e+06
	1.48541e+06	-2.15885e+06
	1.48541e+06	-2.15886e+06
	1.48539e+06	-2.15886e+06
	1.4854e+06	-2.15887e+06
	1.48538e+06	-2.15884e+06
	1.48537e+06	-2.15884e+06
	1.48536e+06	-2.15885e+06
	1.48539e+06	-2.15887e+06
	1.48537e+06	-2.15887e+06
	1.48536e+06	-2.15886e+06
	1.48534e+06	-2.15886e+06
	1.48538e+06	-2.15885e+06
	1.48533e+06	-2.15885e+06
	1.48532e+06	-2.15885e+06
	1.48532e+06	-2.15886e+06
	1.48533e+06	-2.15887e+06
	1.4853e+06	-2.15886e+06
	1.4853e+06	-2.15884e+06
	1.48529e+06	-2.15886e+06
	1.48528e+06	-2.15886e+06
	1.48527e+06	-2.15886e+06
	1.48526e+06	-2.15885e+06
	1.48525e+06	-2.15885e+06
	1.48524e+06	-2.15885e+06
	1.48523e+06	-2.15884e+06
	1.48525e+06	-2.15887e+06
	1.48524e+06	-2.15887e+06
	1.48523e+06	-2.15886e+06
	1.48521e+06	-2.15885e+06
	1.48521e+06	-2.15884e+06
	1.4852e+06	-2.15885e+06
	1.48518e+06	-2.15884e+06
	1.48519e+06	-2.15886e+06
	1.48518e+06	-2.15886e+06
	1.48518e+06	-2.15887e+06
	1.48522e+06	-2.15887e+06
	1.48521e+06	-2.15887e+06
	1.48521e+06	-2.15886e+06
	1.4852e+06	-2.15886e+06
	1.48516e+06	-2.15885e+06
	1.48516e+06	-2.15886e+06
	1.48515e+06	-2.15885e+06
	1.48514e+06	-2.15885e+06
	1.48513e+06	-2.15884e+06
	1.48513e+06	-2.15886e+06
	1.48515e+06	-2.15887e+06
	1.48516e+06	-2.15887e+06
	1.48512e+06	-2.15887e+06
	1.48512e+06	-2.15884e+06
	1.48511e+06	-2.15885e+06
	1.4851e+06	-2.15885e+06
	1.48508e+06	-2.15886e+06
	1.48509e+06	-2.15887e+06
	1.48512e+06	-2.15887e+06
	1.48508e+06	-2.15885e+06
	1.48506e+06	-2.15885e+06
	1.48506e+06	-2.15887e+06
	1.48507e+06	-2.15887e+06
	1.48508e+06	-2.15887e+06
	1.48507e+06	-2.15886e+06
	1.48505e+06	-2.15889e+06
	1.48507e+06	-2.15889e+06
	1.48508e+06	-2.15889e+06
	1.48509e+06	-2.15888e+06
	1.4851e+06	-2.15888e+06
	1.48511e+06	-2.15887e+06
	1.48509e+06	-2.15889e+06
	1.4851e+06	-2.1589e+06
	1.48508e+06	-2.1589e+06
	1.48506e+06	-2.1589e+06
	1.48511e+06	-2.15889e+06
	1.48512e+06	-2.15888e+06
	1.48514e+06	-2.15888e+06
	1.48516e+06	-2.15888e+06
	1.48515e+06	-2.15888e+06
	1.48515e+06	-2.15889e+06
	1.48514e+06	-2.15889e+06
	1.48512e+06	-2.15889e+06
	1.48513e+06	-2.1589e+06
	1.48512e+06	-2.1589e+06
	1.48515e+06	-2.15891e+06
	1.48519e+06	-2.15888e+06
	1.48518e+06	-2.15889e+06
	1.48517e+06	-2.15889e+06
	1.48519e+06	-2.1589e+06
	1.4852e+06	-2.15889e+06
	1.48521e+06	-2.15889e+06
	1.4852e+06	-2.1589e+06
	1.48517e+06	-2.15888e+06
	1.48522e+06	-2.15888e+06
	1.48523e+06	-2.15888e+06
	1.48522e+06	-2.1589e+06
	1.48524e+06	-2.1589e+06
	1.48524e+06	-2.15889e+06
	1.48526e+06	-2.15889e+06
	1.48527e+06	-2.15888e+06
	1.48526e+06	-2.1589e+06
	1.48523e+06	-2.15889e+06
	1.48528e+06	-2.1589e+06
	1.48529e+06	-2.1589e+06
	1.4853e+06	-2.1589e+06
	1.4853e+06	-2.1589e+06
	1.48532e+06	-2.1589e+06
	1.4853e+06	-2.15889e+06
	1.4853e+06	-2.15888e+06
	1.48529e+06	-2.15887e+06
	1.48529e+06	-2.15889e+06
	1.48533e+06	-2.15888e+06
	1.48534e+06	-2.15888e+06
	1.48536e+06	-2.15888e+06
	1.48535e+06	-2.15889e+06
	1.48534e+06	-2.1589e+06
	1.48533e+06	-2.1589e+06
	1.48537e+06	-2.1589e+06
	1.48538e+06	-2.15888e+06
	1.4854e+06	-2.15888e+06
	1.48542e+06	-2.15888e+06
	1.48542e+06	-2.15889e+06
	1.48543e+06	-2.15889e+06
	1.48539e+06	-2.15889e+06
	1.48544e+06	-2.15887e+06
	1.48544e+06	-2.15889e+06
	1.48545e+06	-2.15889e+06
	1.48547e+06	-2.15888e+06
	1.48547e+06	-2.1589e+06
	1.48545e+06	-2.1589e+06
	1.48544e+06	-2.1589e+06
	1.48543e+06	-2.15891e+06
	1.48549e+06	-2.15888e+06
	1.48548e+06	-2.15889e+06
	1.48549e+06	-2.1589e+06
	1.48549e+06	-2.1589e+06
	1.4855e+06	-2.15889e+06
	1.48551e+06	-2.15888e+06
	1.48551e+06	-2.15889e+06
	1.48552e+06	-2.15889e+06
	1.48553e+06	-2.15888e+06
	1.48553e+06	-2.15889e+06
	1.48553e+06	-2.1589e+06
	1.48555e+06	-2.1589e+06
	1.48551e+06	-2.15891e+06
	1.48553e+06	-2.15891e+06
	1.48553e+06	-2.15892e+06
	1.48552e+06	-2.15892e+06
	1.48549e+06	-2.15892e+06
	1.4855e+06	-2.15893e+06
	1.48548e+06	-2.15892e+06
	1.48547e+06	-2.15892e+06
	1.48546e+06	-2.15891e+06
	1.48545e+06	-2.15892e+06
	1.48541e+06	-2.15891e+06
	1.48543e+06	-2.15893e+06
	1.48541e+06	-2.15893e+06
	1.4854e+06	-2.15891e+06
	1.48538e+06	-2.15891e+06
	1.48539e+06	-2.15892e+06
	1.48536e+06	-2.15891e+06
	1.48535e+06	-2.15891e+06
	1.48534e+06	-2.15892e+06
	1.48536e+06	-2.15893e+06
	1.48538e+06	-2.15893e+06
	1.48535e+06	-2.15893e+06
	1.48533e+06	-2.15893e+06
	1.48533e+06	-2.15892e+06
	1.48532e+06	-2.15892e+06
	1.48531e+06	-2.15892e+06
	1.48531e+06	-2.15894e+06
	1.48529e+06	-2.15893e+06
	1.48528e+06	-2.15892e+06
	1.48529e+06	-2.15892e+06
	1.48527e+06	-2.15892e+06
	1.48525e+06	-2.15892e+06
	1.48527e+06	-2.15893e+06
	1.48523e+06	-2.15893e+06
	1.48524e+06	-2.15891e+06
	1.48525e+06	-2.15891e+06
	1.48522e+06	-2.15891e+06
	1.48521e+06	-2.15892e+06
	1.4852e+06	-2.15891e+06
	1.48519e+06	-2.15891e+06
	1.4852e+06	-2.15892e+06
	1.48519e+06	-2.15893e+06
	1.48518e+06	-2.15892e+06
	1.48518e+06	-2.15894e+06
	1.48516e+06	-2.15892e+06
	1.48516e+06	-2.15891e+06
	1.48516e+06	-2.15893e+06
	1.48515e+06	-2.15893e+06
	1.48514e+06	-2.15893e+06
	1.48513e+06	-2.15893e+06
	1.48513e+06	-2.15892e+06
	1.48514e+06	-2.15892e+06
	1.48511e+06	-2.15893e+06
	1.4851e+06	-2.15892e+06
	1.48511e+06	-2.15892e+06
	1.48509e+06	-2.15891e+06
	1.48509e+06	-2.15893e+06
	1.48508e+06	-2.15892e+06
	1.48507e+06	-2.15893e+06
	1.48506e+06	-2.15893e+06
	1.48539e+06	-2.15893e+06
	1.48545e+06	-2.15893e+06
	1.48546e+06	-2.15893e+06
	1.48549e+06	-2.15893e+06
	1.48548e+06	-2.15893e+06
	1.48552e+06	-2.15894e+06
	1.4852e+06	-2.15888e+06
	1.48517e+06	-2.15875e+06
	1.48543e+06	-2.15855e+06
	1.48544e+06	-2.15856e+06
	1.48549e+06	-2.1586e+06
	1.48512e+06	-2.15851e+06
	1.48524e+06	-2.15846e+06
	1.48524e+06	-2.15845e+06
	1.48525e+06	-2.15846e+06
	1.48533e+06	-2.15845e+06
	1.4853e+06	-2.1585e+06
	1.48507e+06	-2.15853e+06
	1.48507e+06	-2.15854e+06
	1.48517e+06	-2.15855e+06
	1.48551e+06	-2.15862e+06
	1.4855e+06	-2.15858e+06

## Sheet: Bra-1
Bra-1 Fairy Circles	X	Y		Bra-1 Euphorbias	X	Y
	1.65328e+06	-2.39793e+06			1.65298e+06	-2.39758e+06
	1.653e+06	-2.39756e+06			1.65305e+06	-2.39756e+06
	1.65298e+06	-2.39756e+06			1.65314e+06	-2.3976e+06
	1.65303e+06	-2.39756e+06			1.6531e+06	-2.398e+06
	1.65302e+06	-2.39759e+06			1.65305e+06	-2398003
	1.65301e+06	-2.39758e+06			1.65312e+06	-2.3979e+06
	1.65298e+06	-2.39754e+06			1.65295e+06	-2.39803e+06
	1.65292e+06	-2.39759e+06			1.65329e+06	-2.39794e+06
	1.65294e+06	-2.3976e+06			1.6533e+06	-2.39795e+06
	1.65295e+06	-2.39757e+06			1.65333e+06	-2.39796e+06
	1.65293e+06	-2.39757e+06			1.65334e+06	-2.39794e+06
	1.65301e+06	-2.39758e+06			1.65329e+06	-2.39789e+06
	1.65298e+06	-2.3976e+06			1.65324e+06	-2.39793e+06
	1.65296e+06	-2.39761e+06			1.65326e+06	-2.39794e+06
	1.65304e+06	-2.39759e+06			1.65322e+06	-2.39794e+06
	1.65303e+06	-2.39758e+06			1.65335e+06	-2.39781e+06
	1.65306e+06	-2.39758e+06			1.6533e+06	-2.39778e+06
	1.6531e+06	-2.39761e+06			1.6532e+06	-2.39775e+06
	1.65308e+06	-2.3976e+06			1.65303e+06	-2.39767e+06
	1.65312e+06	-2.39762e+06			1.65312e+06	-2.39764e+06
	1.65308e+06	-2.39763e+06			1.65315e+06	-2.39764e+06
	1.65315e+06	-2.39762e+06			1.65317e+06	-2.39757e+06
	1.65319e+06	-2.3976e+06			1.65298e+06	-2.39764e+06
	1.65319e+06	-2.39756e+06			1.65294e+06	-2.39763e+06
	1.65317e+06	-2.39755e+06			1.65336e+06	-2.39754e+06
	1.65323e+06	-2.39755e+06			1.6534e+06	-2.39753e+06
	1.65325e+06	-2.39753e+06			1.65332e+06	-2.39764e+06
	1.65326e+06	-2.39755e+06			1.6533e+06	-2.39758e+06
	1.65328e+06	-2.39755e+06			1.65333e+06	-2.39759e+06
	1.65332e+06	-2.39755e+06			1.65319e+06	-2.39786e+06
	1.65334e+06	-2.39755e+06			1.65332e+06	-2.39781e+06
	1.65336e+06	-2.39754e+06			1.65329e+06	-2.39797e+06
	1.65338e+06	-2.39753e+06			1.65324e+06	-2.3979e+06
	1.65301e+06	-2.39761e+06			1.65318e+06	-2.39791e+06
	1.65302e+06	-2.39762e+06			1.65314e+06	-2.3979e+06
	1.65302e+06	-2.39758e+06			1.65299e+06	-2.39794e+06
	1.65307e+06	-2.39759e+06			1.65308e+06	-2.39795e+06
	1.65309e+06	-2.39759e+06			1.65302e+06	-2.39791e+06
	1.65311e+06	-2.39758e+06			1.65316e+06	-2.398e+06
	1.65313e+06	-2.39759e+06			1.6532e+06	-2.39802e+06
	1.65316e+06	-2.39759e+06			1.65333e+06	-2.39794e+06
	1.6532e+06	-2.39758e+06			1.65334e+06	-2.39794e+06
	1.65322e+06	-2.39758e+06			1.65302e+06	-2.39767e+06
	1.65323e+06	-2.3976e+06			1.6533e+06	-2.39785e+06
	1.65322e+06	-2.3976e+06			1.65331e+06	-2.39785e+06
	1.65329e+06	-2.39757e+06			1.65299e+06	-2.39773e+06
	1.65327e+06	-2.39758e+06			1.65322e+06	-2.39776e+06
	1.65325e+06	-2.39759e+06			1.65333e+06	-2.39766e+06
	1.65325e+06	-2.39757e+06			1.65317e+06	-2.39784e+06
	1.6533e+06	-2.39755e+06			1.65306e+06	-2.39795e+06
	1.65328e+06	-2.39754e+06			1.65339e+06	-2.39763e+06
	1.65331e+06	-2.39753e+06			1.6534e+06	-2.39761e+06
	1.65341e+06	-2.39757e+06			1.65341e+06	-2.39785e+06
	1.65341e+06	-2.39759e+06			1.65317e+06	-2.39798e+06
	1.65339e+06	-2.39758e+06			1.65321e+06	-2.39757e+06
	1.65338e+06	-2.3976e+06			1.65307e+06	-2.39759e+06
	1.65335e+06	-2.39761e+06			1.65295e+06	-2.39759e+06
	1.65335e+06	-2.3976e+06			1.65294e+06	-2.39759e+06
	1.65334e+06	-2.3976e+06
	1.65335e+06	-2.39757e+06
	1.65333e+06	-2.39758e+06
	1.6533e+06	-2.39757e+06
	1.65326e+06	-2.39754e+06
	1.65322e+06	-2.39754e+06
	1.6532e+06	-2.39754e+06
	1.65318e+06	-2397567
	1.65315e+06	-2.39756e+06
	1.65313e+06	-2.39756e+06
	1.65309e+06	-2.39755e+06
	1.65308e+06	-2.39756e+06
	1.65306e+06	-2.39753e+06
	1.65306e+06	-2.39756e+06
	1.65304e+06	-2.39756e+06
	1.65304e+06	-2.39754e+06
	1.653e+06	-2.39754e+06
	1.65296e+06	-2.39755e+06
	1.65293e+06	-2.39755e+06
	1.65299e+06	-2.39762e+06
	1.65299e+06	-2.39762e+06
	1.65302e+06	-2.39761e+06
	1.65292e+06	-2.39761e+06
	1.65294e+06	-2.39762e+06
	1.65296e+06	-2.39763e+06
	1.65291e+06	-2.39761e+06
	1.65296e+06	-2397589
	1.65304e+06	-2.39755e+06
	1.65312e+06	-2.39756e+06
	1.6532e+06	-2.39762e+06
	1.65319e+06	-2.39762e+06
	1.65326e+06	-2.39762e+06
	1.65328e+06	-2.39765e+06
	1.6533e+06	-2.39763e+06
	1.65333e+06	-2.39765e+06
	1.65336e+06	-2.39764e+06
	1.6534e+06	-2.39764e+06
	1.6534e+06	-2.39775e+06
	1.6531e+06	-2.39761e+06
	1.65308e+06	-2.39762e+06
	1.65307e+06	-2.39763e+06
	1.65305e+06	-2.39762e+06
	1.65304e+06	-2.39765e+06
	1.65306e+06	-2.39764e+06
	1.65304e+06	-2.39763e+06
	1.65302e+06	-2.39763e+06
	1.65297e+06	-2.39764e+06
	1.65296e+06	-2.39765e+06
	1.65298e+06	-2.39765e+06
	1.65295e+06	-2.39766e+06
	1.65294e+06	-2.39764e+06
	1.65293e+06	-2.39763e+06
	1.65291e+06	-2.39763e+06
	1.65293e+06	-2.39765e+06
	1.65296e+06	-2.39767e+06
	1.65292e+06	-2.39768e+06
	1.65293e+06	-2.39769e+06
	1.65299e+06	-2.39766e+06
	1.65299e+06	-2.39767e+06
	1.65301e+06	-2.39765e+06
	1.65307e+06	-2.39766e+06
	1.65308e+06	-2.39765e+06
	1.6531e+06	-2.39766e+06
	1.65294e+06	-2.3977e+06
	1.65303e+06	-2.3977e+06
	1.65301e+06	-2.3977e+06
	1.65306e+06	-2.39771e+06
	1.65307e+06	-2.3977e+06
	1.65301e+06	-2.39773e+06
	1.65312e+06	-2.39775e+06
	1.65298e+06	-2397762
	1.65299e+06	-2.39777e+06
	1.65305e+06	-2.39777e+06
	1.65303e+06	-2.39775e+06
	1.65302e+06	-2.39777e+06
	1.65304e+06	-2.39772e+06
	1.65308e+06	-2.39773e+06
	1.65311e+06	-2.39773e+06
	1.65311e+06	-2.39776e+06
	1.65305e+06	-2.39775e+06
	1.65305e+06	-2.39774e+06
	1.65303e+06	-2.39774e+06
	1.65309e+06	-2.39776e+06
	1.6531e+06	-2.39778e+06
	1.65313e+06	-2.39777e+06
	1.65315e+06	-2.39775e+06
	1.65316e+06	-2.39776e+06
	1.65319e+06	-2.39777e+06
	1.65317e+06	-2.39778e+06
	1.65315e+06	-2.39778e+06
	1.65319e+06	-2.39779e+06
	1.65309e+06	-2.39774e+06
	1.65299e+06	-2.39772e+06
	1.65303e+06	-2.39779e+06
	1.65306e+06	-2.39779e+06
	1.65306e+06	-2.39781e+06
	1.65309e+06	-2.3978e+06
	1.65311e+06	-2.39779e+06
	1.65312e+06	-2.39779e+06
	1.65312e+06	-2.39781e+06
	1.65316e+06	-2.39781e+06
	1.65318e+06	-2.3978e+06
	1.65305e+06	-2.3978e+06
	1.65301e+06	-2.39787e+06
	1.65302e+06	-2.39787e+06
	1.65296e+06	-2.39786e+06
	1.65294e+06	-2.39786e+06
	1.65293e+06	-2.39785e+06
	1.65293e+06	-2.39787e+06
	1.65295e+06	-2397880
	1.65297e+06	-2.39788e+06
	1.65296e+06	-2.39782e+06
	1.65297e+06	-2.39784e+06
	1.65299e+06	-2.39785e+06
	1.65292e+06	-2.39786e+06
	1.653e+06	-2.3978e+06
	1.65296e+06	-2.39802e+06
	1.65295e+06	-2.39802e+06
	1.65295e+06	-2.398e+06
	1.65293e+06	-2.39802e+06
	1.65295e+06	-2.39798e+06
	1.65297e+06	-2.39799e+06
	1.653e+06	-2.39801e+06
	1.653e+06	-2.39798e+06
	1.653e+06	-2.39799e+06
	1.65303e+06	-2.39798e+06
	1.65302e+06	-2.39799e+06
	1.65302e+06	-2.39799e+06
	1.65303e+06	-2.39801e+06
	1.65304e+06	-2.39802e+06
	1.65309e+06	-2.39799e+06
	1.65311e+06	-2.39797e+06
	1.65306e+06	-2.39797e+06
	1.65306e+06	-2.39801e+06
	1.65318e+06	-2.39803e+06
	1.65328e+06	-2.39802e+06
	1.6533e+06	-2.39802e+06
	1.65332e+06	-2.39802e+06
	1.65333e+06	-2.398e+06
	1.65335e+06	-2.39801e+06
	1.65334e+06	-2.39798e+06
	1.65337e+06	-2.39799e+06
	1.65334e+06	-2.39796e+06
	1.65331e+06	-2.39798e+06
	1.65328e+06	-2.39796e+06
	1.65332e+06	-2.39796e+06
	1.6533e+06	-2.39794e+06
	1.65332e+06	-2.39791e+06
	1.65332e+06	-2.39788e+06
	1.6533e+06	-2.39789e+06
	1.65339e+06	-2.39789e+06
	1.65334e+06	-2.3979e+06
	1.65339e+06	-2.39791e+06
	1.65338e+06	-2.39793e+06
	1.65337e+06	-2.39794e+06
	1.65337e+06	-2.39796e+06
	1.65338e+06	-2.39796e+06
	1.65338e+06	-2.39798e+06
	1.65339e+06	-2.39797e+06
	1.65339e+06	-2.39799e+06
	1.65341e+06	-2.398e+06
	1.65339e+06	-2.398e+06
	1.65338e+06	-2.39801e+06
	1.6534e+06	-2.39802e+06
	1.65336e+06	-2.39803e+06
	1.65321e+06	-2.3979e+06
	1.65321e+06	-2.39792e+06
	1.65322e+06	-2.39792e+06
	1.65325e+06	-2.39788e+06
	1.65328e+06	-2.39791e+06
	1.65332e+06	-2.39793e+06
	1.65336e+06	-2.39792e+06
	1.6534e+06	-2.39788e+06
	1.65314e+06	-2.39788e+06
	1.6531e+06	-2.39792e+06
	1.65308e+06	-2.39792e+06
	1.65294e+06	-2.39796e+06
	1.65292e+06	-2.39795e+06
	1.65292e+06	-2.39797e+06
	1.65312e+06	-2.39799e+06
	1.65314e+06	-2.39799e+06
	1.65319e+06	-2.39798e+06
	1.65326e+06	-2.39796e+06
	1.65321e+06	-2.39794e+06
	1.65328e+06	-2.39789e+06
	1.65326e+06	-2.39791e+06
	1.65326e+06	-2.39793e+06
	1.65334e+06	-2.39793e+06
	1.65341e+06	-2.39791e+06
	1.65329e+06	-2.39788e+06
	1.65331e+06	-2.3978e+06
	1.65329e+06	-2.39776e+06
	1.65328e+06	-2.39776e+06
	1.6532e+06	-2.39801e+06
	1.65325e+06	-2.398e+06
	1.6533e+06	-2.39798e+06
	1.65333e+06	-2.39798e+06
	1.65336e+06	-2.39797e+06
	1.65332e+06	-2.39794e+06
	1.65292e+06	-2.39789e+06
	1.65294e+06	-2.39785e+06
	1.653e+06	-2.39775e+06
	1.65305e+06	-2.39769e+06
	1.65306e+06	-2.3976e+06
	1.65316e+06	-2.39761e+06
	1.65317e+06	-2.39761e+06
	1.65315e+06	-2.39754e+06
	1.65312e+06	-2.39754e+06
	1.65306e+06	-2.39773e+06
	1.65307e+06	-2.39774e+06
	1.65307e+06	-2.39775e+06
	1.65302e+06	-2.39789e+06
	1.6531e+06	-2.39787e+06
	1.65322e+06	-2.39787e+06
	1.65323e+06	-2.39794e+06
	1.65338e+06	-2.39803e+06
	1.65336e+06	-2.39798e+06
	1.6531e+06	-2.39801e+06
	1.65294e+06	-2.3978e+06
	1.65309e+06	-2.39796e+06
	1.65318e+06	-2.39775e+06
	1.65317e+06	-2.39775e+06
	1.65317e+06	-2.39782e+06
	1.65312e+06	-2.39765e+06
	1.65335e+06	-2.39795e+06
	1.65339e+06	-2.39756e+06

## Sheet: Bra-2
Bra-2 Fairy Circles	X	Y		Bra-2 Euphorbias	X	Y
	1.63389e+06	-2.38785e+06			1.63394e+06	-2.38783e+06
	1.63385e+06	-2.38786e+06			1.63387e+06	-2.3879e+06
	1.63387e+06	-2.38788e+06			1.63391e+06	-2.38794e+06
	1.63404e+06	-2.38791e+06			1.63397e+06	-2.38792e+06
	1.63426e+06	-2.38789e+06			1.63396e+06	-2.38792e+06
	1.63425e+06	-2.38791e+06			1.63398e+06	-2.38793e+06
	1.63424e+06	-2.38793e+06			1.63411e+06	-2.38795e+06
	1.63424e+06	-2.38794e+06			1.63429e+06	-2.38799e+06
	1.63423e+06	-2.38794e+06			1.63431e+06	-2.38801e+06
	1.63426e+06	-2.38792e+06			1.63433e+06	-2.38808e+06
	1.63421e+06	-2.38788e+06			1.6342e+06	-2.38809e+06
	1.63419e+06	-2.38785e+06			1.63409e+06	-2.38822e+06
	1.63428e+06	-2.38793e+06			1.63389e+06	-2.38824e+06
	1.63432e+06	-2.38793e+06			1.63388e+06	-2.38829e+06
	1.63434e+06	-2.38795e+06			1.63392e+06	-2.38832e+06
	1.63424e+06	-2.38788e+06			1.63385e+06	-2.3883e+06
	1.63422e+06	-2.38791e+06			1.63393e+06	-2.38788e+06
	1.63428e+06	-2.38811e+06			1.63398e+06	-2.38786e+06
	1.63427e+06	-2.38809e+06			1.63411e+06	-2.38785e+06
	1.63424e+06	-2.38805e+06			1.63424e+06	-2.38785e+06
	1.63422e+06	-2.38803e+06			1.63427e+06	-2.38787e+06
	1.63421e+06	-2.388e+06			1.6343e+06	-2.38787e+06
	1.63418e+06	-2.38798e+06			1.63431e+06	-2.38787e+06
	1.63423e+06	-2.38796e+06			1.6343e+06	-2.38786e+06
	1.63426e+06	-2.38795e+06			1.63433e+06	-2.388e+06
	1.6342e+06	-2.38799e+06			1.63431e+06	-2.38789e+06
	1.63412e+06	-2.38801e+06			1.63418e+06	-2.38789e+06
	1.63412e+06	-2.38803e+06			1.63428e+06	-2.38801e+06
	1.63407e+06	-2.38802e+06			1.63435e+06	-2.38806e+06
	1.63406e+06	-2.388e+06			1.63434e+06	-2.38808e+06
	1.63408e+06	-2.38799e+06			1.6342e+06	-2.38811e+06
	1.63409e+06	-2.38801e+06			1.63416e+06	-2.3881e+06
	1.63401e+06	-2.38809e+06			1.63416e+06	-2.38812e+06
	1.634e+06	-2.38811e+06			1.63413e+06	-2.38814e+06
	1.63404e+06	-2.38809e+06			1.63413e+06	-2.38813e+06
	1.63405e+06	-2.38809e+06			1.63415e+06	-2.38817e+06
	1.63402e+06	-2.38812e+06			1.63424e+06	-2.38818e+06
	1.63401e+06	-2.38814e+06			1.63425e+06	-2.38816e+06
	1.634e+06	-2.38815e+06			1.63425e+06	-2.38814e+06
	1.63398e+06	-2.38816e+06			1.63431e+06	-2.38819e+06
	1.63398e+06	-2.38813e+06			1.63431e+06	-2.38818e+06
	1.63396e+06	-2.38814e+06			1.6343e+06	-2.38822e+06
	1.63395e+06	-2.38816e+06			1.63429e+06	-2.38824e+06
	1.63396e+06	-2.38819e+06			1.63427e+06	-2.38828e+06
	1.63397e+06	-2.38819e+06			1.63426e+06	-2.38829e+06
	1.634e+06	-2.38818e+06			1.63422e+06	-2.38826e+06
	1.63402e+06	-2.38817e+06			1.63429e+06	-2.38829e+06
	1.63399e+06	-2.38821e+06			1.63418e+06	-2.38828e+06
	1.63398e+06	-2.38822e+06			1.63418e+06	-2.38827e+06
	1.63394e+06	-2.38821e+06			1.63412e+06	-2.3883e+06
	1.63391e+06	-2.38823e+06			1.63404e+06	-2.38833e+06
	1.63391e+06	-2.38821e+06			1.63403e+06	-2.38832e+06
	1.63392e+06	-2.38816e+06			1.63403e+06	-2.38829e+06
	1.63391e+06	-2.38809e+06			1.63393e+06	-2.38824e+06
	1.63388e+06	-2.3881e+06			1.6339e+06	-2.38824e+06
	1.63385e+06	-2.38809e+06			1.63387e+06	-2.38824e+06
	1.63387e+06	-2.388e+06			1.63388e+06	-2.38821e+06
	1.63387e+06	-2.38785e+06			1.63386e+06	-2.38821e+06
	1.63402e+06	-2.38786e+06			1.63386e+06	-2.38817e+06
	1.63422e+06	-2.38798e+06			1.63387e+06	-2.38818e+06
	1.63428e+06	-2.38803e+06			1.63389e+06	-2.38817e+06
	1.63423e+06	-2.38807e+06			1.6339e+06	-2.38817e+06
	1.63417e+06	-2.38805e+06			1.63389e+06	-2.38812e+06
	1.63419e+06	-2.38807e+06			1.63387e+06	-2.38812e+06
	1.63422e+06	-2.38805e+06			1.63396e+06	-2.38809e+06
	1.63428e+06	-2.38813e+06			1.63402e+06	-2.38808e+06
	1.63435e+06	-2.38813e+06			1.63407e+06	-2.38809e+06
	1.63432e+06	-2.38822e+06			1.63415e+06	-2.38797e+06
	1.6343e+06	-2.38819e+06			1.63415e+06	-2.38796e+06
	1.63423e+06	-2.38819e+06			1.63409e+06	-2.38793e+06
	1.63432e+06	-2.38825e+06			1.63408e+06	-2.38795e+06
	1.63425e+06	-2.38826e+06			1.63404e+06	-2.38797e+06
	1.63424e+06	-2.38825e+06			1.63403e+06	-2.38798e+06
	1.63422e+06	-2.38823e+06			1.63401e+06	-2.38799e+06
	1.63427e+06	-2.38831e+06			1.634e+06	-2.38799e+06
	1.63426e+06	-2.3883e+06			1.63398e+06	-2.38797e+06
	1.63425e+06	-2.38828e+06			1.63396e+06	-2.38793e+06
	1.63423e+06	-2.38828e+06			1.63386e+06	-2.38793e+06
	1.63424e+06	-2.3883e+06			1.63385e+06	-2.38805e+06
	1.63422e+06	-2.38832e+06			1.63385e+06	-2.38808e+06
	1.6342e+06	-2.38833e+06			1.63392e+06	-2.38806e+06
	1.63418e+06	-2.38832e+06			1.63389e+06	-2.38803e+06
	1.63419e+06	-2.38829e+06			1.63386e+06	-2.38833e+06
	1.63417e+06	-2.38828e+06			1.63428e+06	-2.38798e+06
	1.63417e+06	-2.38826e+06			1.6339e+06	-2.38788e+06
	1.6342e+06	-2.38825e+06			1.63386e+06	-2.38802e+06
	1.63423e+06	-2.38822e+06			1.63387e+06	-2.38823e+06
	1.63416e+06	-2.38825e+06
	1.63414e+06	-2.38825e+06
	1.63413e+06	-2.38827e+06
	1.6341e+06	-2.38828e+06
	1.63409e+06	-2.3883e+06
	1.63409e+06	-2.38831e+06
	1.63408e+06	-2.38828e+06
	1.6341e+06	-2.38833e+06
	1.63415e+06	-2.3883e+06
	1.63412e+06	-2.38829e+06
	1.63414e+06	-2.38833e+06
	1.63433e+06	-2.38831e+06
	1.63428e+06	-2.3883e+06
	1.63417e+06	-2.38817e+06
	1.63419e+06	-2.3882e+06
	1.63413e+06	-2.38816e+06
	1.63411e+06	-2.38815e+06
	1.6341e+06	-2.38812e+06
	1.63408e+06	-2.38814e+06
	1.63399e+06	-2.38827e+06
	1.63398e+06	-2.38825e+06
	1.63396e+06	-2.38827e+06
	1.63399e+06	-2.38828e+06
	1.634e+06	-2.38827e+06
	1.63401e+06	-2.38827e+06
	1.63401e+06	-2.38825e+06
	1.63403e+06	-2.38826e+06
	1.63402e+06	-2.3883e+06
	1.63402e+06	-2.38829e+06
	1.63399e+06	-2.38832e+06
	1.63397e+06	-2.38832e+06
	1.63396e+06	-2.38829e+06
	1.63395e+06	-2.38828e+06
	1.63394e+06	-2.38832e+06
	1.63392e+06	-2.38828e+06
	1.6343e+06	-2.38828e+06
	1.63417e+06	-2.38812e+06
	1.63386e+06	-2.38826e+06
	1.63386e+06	-2.38832e+06
	1.63411e+06	-2.38819e+06
	1.63431e+06	-2.38833e+06
	1.63393e+06	-2.38823e+06
	1.63404e+06	-2.38832e+06
	1.63403e+06	-2.38824e+06
	1.63386e+06	-2.38816e+06
	1.63396e+06	-2.3881e+06
	1.63402e+06	-2.38803e+06
	1.63424e+06	-2.38785e+06
	1.63412e+06	-2.38799e+06
	1.63428e+06	-2.38809e+06
	1.63424e+06	-2.38823e+06

## Sheet: Bra-3
Bra-3 Fairy Circles	X	Y
	1.63326e+06	-2.38919e+06
	1.63328e+06	-2.38918e+06
	1.6333e+06	-2.38918e+06
	1.63321e+06	-2.38919e+06
	1.63323e+06	-2.38919e+06
	1.63334e+06	-2.38919e+06
	1.63339e+06	-2.38918e+06
	1.6334e+06	-2.38919e+06
	1.63342e+06	-2.38918e+06
	1.63345e+06	-2.38918e+06
	1.63349e+06	-2.38919e+06
	1.63351e+06	-2.3892e+06
	1.63352e+06	-2.38921e+06
	1.63354e+06	-2.38921e+06
	1.63356e+06	-2.38921e+06
	1.63358e+06	-2.38918e+06
	1.6336e+06	-2.38918e+06
	1.63362e+06	-2.38919e+06
	1.63365e+06	-2.38918e+06
	1.63343e+06	-2.38919e+06
	1.63339e+06	-2.3892e+06
	1.63337e+06	-2.38918e+06
	1.63336e+06	-2.3892e+06
	1.63335e+06	-2.38921e+06
	1.63331e+06	-2.3892e+06
	1.63329e+06	-2.3892e+06
	1.63327e+06	-2.38921e+06
	1.63321e+06	-2.38922e+06
	1.63319e+06	-2.38923e+06
	1.6332e+06	-2.38924e+06
	1.63324e+06	-2.38925e+06
	1.63327e+06	-2.38925e+06
	1.63328e+06	-2.38923e+06
	1.63329e+06	-2.38922e+06
	1.63332e+06	-2.38924e+06
	1.63334e+06	-2.38923e+06
	1.63329e+06	-2.38925e+06
	1.63331e+06	-2.38926e+06
	1.63322e+06	-2.38927e+06
	1.6332e+06	-2.38926e+06
	1.63325e+06	-2.38929e+06
	1.63326e+06	-2389277
	1.63324e+06	-2.38927e+06
	1.63329e+06	-2.38927e+06
	1.63327e+06	-2.38929e+06
	1.63331e+06	-2.38928e+06
	1.63333e+06	-2.38929e+06
	1.63333e+06	-2.38931e+06
	1.6333e+06	-2.3893e+06
	1.63328e+06	-2.38931e+06
	1.63323e+06	-2.38929e+06
	1.63325e+06	-2.38931e+06
	1.63324e+06	-2.38931e+06
	1.63321e+06	-2.38931e+06
	1.63319e+06	-2.38929e+06
	1.63335e+06	-2.38931e+06
	1.63333e+06	-2.38933e+06
	1.63329e+06	-2.38934e+06
	1.63326e+06	-2.38935e+06
	1.63325e+06	-2.38933e+06
	1.63323e+06	-2.38933e+06
	1.63321e+06	-2.38934e+06
	1.63323e+06	-2.38934e+06
	1.6333e+06	-2.38936e+06
	1.63328e+06	-2.38937e+06
	1.63325e+06	-2.38935e+06
	1.63324e+06	-2.38937e+06
	1.63325e+06	-2.38937e+06
	1.63321e+06	-2.38937e+06
	1.63331e+06	-2.38939e+06
	1.63331e+06	-2.3894e+06
	1.63333e+06	-2.3894e+06
	1.63327e+06	-2.3894e+06
	1.63325e+06	-2.38939e+06
	1.63329e+06	-2.3894e+06
	1.63322e+06	-2.38939e+06
	1.63322e+06	-2.3894e+06
	1.63321e+06	-2.38942e+06
	1.63323e+06	-2.38942e+06
	1.63322e+06	-2.38943e+06
	1.63325e+06	-2.38942e+06
	1.63328e+06	-2.38942e+06
	1.6333e+06	-2.38943e+06
	1.63324e+06	-2.38944e+06
	1.63323e+06	-2.38945e+06
	1.63322e+06	-2.38945e+06
	1.6332e+06	-2.38944e+06
	1.63327e+06	-2.38947e+06
	1.63323e+06	-2.38947e+06
	1.63328e+06	-2.38948e+06
	1.63333e+06	-2.38946e+06
	1.63332e+06	-2.38949e+06
	1.63331e+06	-2.38948e+06
	1.63329e+06	-2.38949e+06
	1.63329e+06	-2.38951e+06
	1.6333e+06	-2.3895e+06
	1.63332e+06	-2.38936e+06
	1.63334e+06	-2.38937e+06
	1.63335e+06	-2.38925e+06
	1.63325e+06	-2.38941e+06
	1.63332e+06	-2.38944e+06
	1.63333e+06	-2.38942e+06
	1.6332e+06	-2.38949e+06
	1.63321e+06	-2.38948e+06
	1.63323e+06	-2.38948e+06
	1.63326e+06	-2.38949e+06
	1.63324e+06	-2.38949e+06
	1.63326e+06	-2.3895e+06
	1.6332e+06	-2.3895e+06
	1.6332e+06	-2.38953e+06
	1.63324e+06	-2.38952e+06
	1.63326e+06	-2.38952e+06
	1.63325e+06	-2.38954e+06
	1.63323e+06	-2.38955e+06
	1.63327e+06	-2.38956e+06
	1.63325e+06	-2.38957e+06
	1.6333e+06	-2.38954e+06
	1.63332e+06	-2.38952e+06
	1.6333e+06	-2.38953e+06
	1.6333e+06	-2.38957e+06
	1.63328e+06	-2389581
	1.63326e+06	-2.38958e+06
	1.63323e+06	-2.38959e+06
	1.63323e+06	-2.38961e+06
	1.6332e+06	-2.3896e+06
	1.63324e+06	-2.38963e+06
	1.63328e+06	-2.38962e+06
	1.6333e+06	-2.3896e+06
	1.63332e+06	-2.3896e+06
	1.63333e+06	-2.38963e+06
	1.63329e+06	-2.38964e+06
	1.6333e+06	-2.38965e+06
	1.63329e+06	-2.38966e+06
	1.63326e+06	-2.38965e+06
	1.63326e+06	-2.38967e+06
	1.63323e+06	-2.38965e+06
	1.6332e+06	-2.38964e+06
	1.63324e+06	-2.38966e+06
	1.63322e+06	-2.38967e+06
	1.63327e+06	-2.38965e+06
	1.63325e+06	-2.38965e+06
	1.6333e+06	-2.38967e+06
	1.63332e+06	-2.38958e+06
	1.63332e+06	-2.38957e+06
	1.63335e+06	-2.38965e+06
	1.63334e+06	-2.38961e+06
	1.63334e+06	-2.38957e+06
	1.63333e+06	-2.38955e+06
	1.63334e+06	-2.38954e+06
	1.6333e+06	-2.38946e+06
	1.63327e+06	-2.38943e+06
	1.6333e+06	-2.38933e+06
	1.63324e+06	-2.38923e+06
	1.63338e+06	-2.38921e+06
	1.63341e+06	-2.38922e+06
	1.6334e+06	-2.38923e+06
	1.63337e+06	-2.38924e+06
	1.63339e+06	-2.38925e+06
	1.63337e+06	-2.38927e+06
	1.63339e+06	-2.38928e+06
	1.63338e+06	-2.3893e+06
	1.6334e+06	-2.38931e+06
	1.6334e+06	-2.38933e+06
	1.63339e+06	-2.38932e+06
	1.63336e+06	-2.38936e+06
	1.63336e+06	-2.38934e+06
	1.63336e+06	-2.38938e+06
	1.63338e+06	-2.38938e+06
	1.63341e+06	-2.38938e+06
	1.63338e+06	-2.38941e+06
	1.63336e+06	-2.3894e+06
	1.63336e+06	-2.38942e+06
	1.63337e+06	-2.38943e+06
	1.63335e+06	-2.38944e+06
	1.63336e+06	-2.38946e+06
	1.63334e+06	-2.38948e+06
	1.63333e+06	-2.38951e+06
	1.63335e+06	-2.38951e+06
	1.63332e+06	-2.38951e+06
	1.63344e+06	-2.38924e+06
	1.63343e+06	-2.38925e+06
	1.63341e+06	-2.38924e+06
	1.63341e+06	-2.38927e+06
	1.63341e+06	-2.38929e+06
	1.63345e+06	-2.38928e+06
	1.63344e+06	-2.38929e+06
	1.63343e+06	-2.38928e+06
	1.63342e+06	-2.3893e+06
	1.63342e+06	-2.38933e+06
	1.63342e+06	-2.38935e+06
	1.63343e+06	-2.38937e+06
	1.63343e+06	-2.3894e+06
	1.63341e+06	-2.38941e+06
	1.63341e+06	-2.38943e+06
	1.63343e+06	-2.38943e+06
	1.63345e+06	-2.38943e+06
	1.6334e+06	-2.38945e+06
	1.63342e+06	-2.38947e+06
	1.63339e+06	-2.38947e+06
	1.63339e+06	-2.38949e+06
	1.63341e+06	-2.3895e+06
	1.63338e+06	-2.38951e+06
	1.63336e+06	-2.38952e+06
	1.63337e+06	-2.38948e+06
	1.63338e+06	-2.38954e+06
	1.63339e+06	-2.38954e+06
	1.63335e+06	-2.38955e+06
	1.63338e+06	-2.38956e+06
	1.63337e+06	-2.38957e+06
	1.63339e+06	-2.38958e+06
	1.63336e+06	-2.38959e+06
	1.63338e+06	-2.38965e+06
	1.63338e+06	-2.38962e+06
	1.63339e+06	-2.38964e+06
	1.6334e+06	-2.38964e+06
	1.63337e+06	-2.38961e+06
	1.6334e+06	-2.38967e+06
	1.63347e+06	-2.38922e+06
	1.63349e+06	-2.38922e+06
	1.63348e+06	-2.38925e+06
	1.6335e+06	-2.38925e+06
	1.63351e+06	-2.38923e+06
	1.63346e+06	-2.38925e+06
	1.63351e+06	-2.38927e+06
	1.63349e+06	-2.38929e+06
	1.6335e+06	-2.3893e+06
	1.6335e+06	-2.38932e+06
	1.63348e+06	-2.38931e+06
	1.63347e+06	-2.38929e+06
	1.63346e+06	-2.38932e+06
	1.63345e+06	-2.38933e+06
	1.63347e+06	-2.38933e+06
	1.63349e+06	-2.38933e+06
	1.6335e+06	-2.38935e+06
	1.63347e+06	-2.38936e+06
	1.63352e+06	-2.38933e+06
	1.63352e+06	-2.38936e+06
	1.63349e+06	-2.38938e+06
	1.63346e+06	-2.38938e+06
	1.63345e+06	-2.3894e+06
	1.63348e+06	-2.3894e+06
	1.63347e+06	-2.38942e+06
	1.63349e+06	-2.38941e+06
	1.6335e+06	-2.38941e+06
	1.6335e+06	-2.3894e+06
	1.63351e+06	-2.38942e+06
	1.6335e+06	-2.38944e+06
	1.6335e+06	-2.38945e+06
	1.63348e+06	-2.38946e+06
	1.63348e+06	-2.38947e+06
	1.6335e+06	-2.38948e+06
	1.63346e+06	-2.38947e+06
	1633469	-2.38949e+06
	1.63345e+06	-2.3895e+06
	1.63348e+06	-2.38951e+06
	1.63346e+06	-2.38952e+06
	1.63348e+06	-2.38952e+06
	1.63345e+06	-2.38954e+06
	1.63344e+06	-2.38952e+06
	1.63341e+06	-2.38954e+06
	1.63342e+06	-2.38956e+06
	1.63341e+06	-2.38957e+06
	1.63344e+06	-2.38958e+06
	1.63345e+06	-2.38956e+06
	1.63347e+06	-2389569
	1.63347e+06	-2.38955e+06
	1.63348e+06	-2.38955e+06
	1.63342e+06	-2.38958e+06
	1.63339e+06	-2.3896e+06
	1.63344e+06	-2.38961e+06
	1.63342e+06	-2.38962e+06
	1.63345e+06	-2.38962e+06
	1.63342e+06	-2.38964e+06
	1.63344e+06	-2.38964e+06
	1.63346e+06	-2.38964e+06
	1.63347e+06	-2.38963e+06
	1.63347e+06	-2.38962e+06
	1.63348e+06	-2.38965e+06
	1.63344e+06	-2.38965e+06
	1.63347e+06	-2.38967e+06
	1.63344e+06	-2.38966e+06
	1.63342e+06	-2.38967e+06
	1.63346e+06	-2.3896e+06
	1.63345e+06	-2.3896e+06
	1.6335e+06	-2.38961e+06
	1.63351e+06	-2.38967e+06
	1.63352e+06	-2.38965e+06
	1.63352e+06	-2.38963e+06
	1.63353e+06	-2.38966e+06
	1.63355e+06	-2.38967e+06
	1.63357e+06	-2.38965e+06
	1.63357e+06	-2.38963e+06
	1.63356e+06	-2.38962e+06
	1.63353e+06	-2.3896e+06
	1.63355e+06	-2.38959e+06
	1.63352e+06	-2.38958e+06
	1.6335e+06	-2.38958e+06
	1.63351e+06	-2.38956e+06
	1.63351e+06	-2.38954e+06
	1.6335e+06	-2.38954e+06
	1.63352e+06	-2.38951e+06
	1.63353e+06	-2.38952e+06
	1.63355e+06	-2.3895e+06
	1.63357e+06	-2.38949e+06
	1.63352e+06	-2.38948e+06
	1.63351e+06	-2.38946e+06
	1.63354e+06	-2.38945e+06
	1.63345e+06	-2.38945e+06
	1.63352e+06	-2.38944e+06
	1.63354e+06	-2.38943e+06
	1.63355e+06	-2.38941e+06
	1.63353e+06	-2.3894e+06
	1.63356e+06	-2.38938e+06
	1.63357e+06	-2.38938e+06
	1.63354e+06	-2.38937e+06
	1.63352e+06	-2.38938e+06
	1.63356e+06	-2.38936e+06
	1.63356e+06	-2.38946e+06
	1.6336e+06	-2.38945e+06
	1.6336e+06	-2.38943e+06
	1.63359e+06	-2.3894e+06
	1.63357e+06	-2.38941e+06
	1.6336e+06	-2.38937e+06
	1.63362e+06	-2.38937e+06
	1.63361e+06	-2.38935e+06
	1.63361e+06	-2.38933e+06
	1.63359e+06	-2.38932e+06
	1.63357e+06	-2.38933e+06
	1.63354e+06	-2.38935e+06
	1.63354e+06	-2.38932e+06
	1.63352e+06	-2.3893e+06
	1.63354e+06	-2.3893e+06
	1.63353e+06	-2.38928e+06
	1.63356e+06	-2.3893e+06
	1.63355e+06	-2.38927e+06
	1.63357e+06	-2.38926e+06
	1.63355e+06	-2.38924e+06
	1.63354e+06	-2389228
	1.63355e+06	-2.38934e+06
	1.63359e+06	-2.38922e+06
	1.63361e+06	-2.38921e+06
	1.63364e+06	-2.38922e+06
	1.63364e+06	-2.38919e+06
	1.63361e+06	-2.38923e+06
	1.63359e+06	-2.38923e+06
	1.63361e+06	-2.38925e+06
	1.63362e+06	-2.38926e+06
	1.63364e+06	-2.38924e+06
	1.63358e+06	-2.38929e+06
	1.63361e+06	-2.38929e+06
	1.63359e+06	-2.38931e+06
	1.63359e+06	-2.38925e+06
	1.63367e+06	-2.38919e+06
	1.63367e+06	-2.38922e+06
	1.63368e+06	-2.38924e+06
	1.63366e+06	-2.38923e+06
	1.63367e+06	-2.38923e+06
	1.63367e+06	-2.38926e+06
	1.63365e+06	-2.38927e+06
	1.63368e+06	-2.38929e+06
	1.63365e+06	-2.38929e+06
	1.63363e+06	-2.38927e+06
	1.63365e+06	-2.38931e+06
	1.63364e+06	-2.38932e+06
	1.63366e+06	-2.38932e+06
	1.63368e+06	-2.38931e+06
	1.63363e+06	-2.38933e+06
	1.63364e+06	-2.38935e+06
	1.63367e+06	-2.38935e+06
	1.63366e+06	-2389365
	1.63368e+06	-2.38937e+06
	1.63366e+06	-2.38939e+06
	1.63365e+06	-2.38938e+06
	1.63363e+06	-2.38939e+06
	1.63362e+06	-2.38941e+06
	1.63364e+06	-2.38943e+06
	1.63362e+06	-2.38944e+06
	1.63365e+06	-2.38945e+06
	1.63362e+06	-2.38946e+06
	1.63364e+06	-2.38946e+06
	1.63364e+06	-2.38947e+06
	1.63361e+06	-2.38948e+06
	1.63359e+06	-2.38948e+06
	1.6336e+06	-2.38949e+06
	1.6336e+06	-2.3895e+06
	1.63368e+06	-2.3894e+06
	1.63368e+06	-2.38942e+06
	1.63366e+06	-2.38942e+06
	1.63368e+06	-2.38944e+06
	1.63368e+06	-2.38946e+06
	1.63368e+06	-2.38948e+06
	1.63367e+06	-2.38949e+06
	1.63364e+06	-2.38949e+06
	1.63367e+06	-2.38951e+06
	1.63365e+06	-2.3895e+06
	1.63364e+06	-2.38952e+06
	1.63362e+06	-2.38951e+06
	1.63369e+06	-2.38954e+06
	1.63366e+06	-2.38952e+06
	1.63365e+06	-2.38954e+06
	1.63363e+06	-2.38953e+06
	1.6336e+06	-2.38953e+06
	1.63361e+06	-2.38956e+06
	1.63355e+06	-2.38954e+06
	1.63357e+06	-2.38955e+06
	1.63355e+06	-2.38956e+06
	1.63356e+06	-2.38957e+06
	1.63358e+06	-2.38957e+06
	1.6336e+06	-2.38958e+06
	1.63359e+06	-2.38955e+06
	1.63364e+06	-2.38957e+06
	1.63363e+06	-2.38958e+06
	1.63366e+06	-2.38959e+06
	1.63368e+06	-2.38958e+06
	1.63366e+06	-2.38956e+06
	1.63367e+06	-2.38955e+06
	1.63365e+06	-2.3896e+06
	1.63367e+06	-2.38962e+06
	1.63362e+06	-2.38961e+06
	1.63359e+06	-2.3896e+06
	1.6336e+06	-2.38963e+06
	1.63361e+06	-2.38964e+06
	1.63362e+06	-2.38965e+06
	1.63369e+06	-2.38964e+06
	1.63367e+06	-2.38965e+06
	1.63365e+06	-2.38964e+06
	1.63359e+06	-2.38965e+06
	1.63355e+06	-2.38965e+06
	1.63352e+06	-2.38926e+06
	1.63354e+06	-2.38924e+06
	1.63364e+06	-2.38928e+06
	1.63355e+06	-2.38949e+06
	1.63368e+06	-2.38955e+06
	1.63364e+06	-2.38962e+06
	1.63353e+06	-2.38956e+06
	1.63343e+06	-2.38955e+06
	1.63344e+06	-2.38938e+06

## Sheet: Gar-1
Gar-1 Fairy Circles	X	Y		Gar-1 Euphorbias	X	Y
	1.78276e+06	-3.07395e+06			1.78278e+06	-3.07377e+06
	1.78274e+06	-3.07395e+06			1.78292e+06	-3.07386e+06
	1.78272e+06	-3.07396e+06			1.78276e+06	-3.07393e+06
	1.78285e+06	-3.07391e+06			1.78274e+06	-3.07393e+06
	1.78283e+06	-3.07388e+06			1.7827e+06	-3.07392e+06
	1.78287e+06	-3.07387e+06			1.78271e+06	-3.07393e+06
	1.78291e+06	-3.07389e+06			1.78272e+06	-3.07393e+06
	1.78284e+06	-3.07384e+06			1.78285e+06	-3.07392e+06
	1.7833e+06	-3.07422e+06			1.78284e+06	-3.07392e+06
	1.78313e+06	-3.07426e+06			1.78286e+06	-3.07393e+06
	1.78321e+06	-3.0743e+06			1.78285e+06	-3.07394e+06
	1.78306e+06	-3.07424e+06			1.78288e+06	-3.07394e+06
	1.78302e+06	-3.07424e+06			1.78289e+06	-3.07394e+06
	1.78284e+06	-3.07413e+06			1.7829e+06	-3.07395e+06
	1.78283e+06	-3.0741e+06			1.7829e+06	-3.07396e+06
	1.78295e+06	-3.07408e+06			1.78287e+06	-3.07398e+06
	1.78298e+06	-3.0741e+06			1.78287e+06	-3.07398e+06
	1.78301e+06	-3.0741e+06			1.78293e+06	-3.07398e+06
	1.78299e+06	-3.07406e+06			1.78298e+06	-3.074e+06
	1.78302e+06	-3.07406e+06			1.78298e+06	-3.07395e+06
	1.78307e+06	-3.07402e+06			1.78297e+06	-3.07392e+06
	1.78302e+06	-3.07402e+06			1.78298e+06	-3.0739e+06
	1.78301e+06	-3.07404e+06			1.78296e+06	-3.07391e+06
	1.78286e+06	-3.074e+06			1.78302e+06	-3.0739e+06
	1.78283e+06	-3.074e+06			1.78304e+06	-3.07391e+06
	1.78285e+06	-3.07396e+06			1.78303e+06	-3.07391e+06
	1.78296e+06	-3.07398e+06			1.78302e+06	-3.07393e+06
	1.78289e+06	-3.07385e+06			1.78301e+06	-3.07394e+06
	1.78296e+06	-3.0739e+06			1.78302e+06	-3.07395e+06
	1.7828e+06	-3.07399e+06			1.78304e+06	-3.07395e+06
	1.78289e+06	-3.07395e+06			1.78305e+06	-3.07395e+06
	1.78292e+06	-3.07395e+06			1.78308e+06	-3.07399e+06
	1.7829e+06	-3.07393e+06			1.78315e+06	-3.07398e+06
	1.78288e+06	-3.07394e+06			1.78314e+06	-3.07398e+06
	1.78287e+06	-3.07396e+06			1.78314e+06	-3.07402e+06
	1.78286e+06	-3.07402e+06			1.78319e+06	-3.07408e+06
	1.78279e+06	-3.07409e+06			1.78325e+06	-3.07409e+06
	1.78292e+06	-3.07411e+06			1.78339e+06	-3.07416e+06
	1.78291e+06	-3.07409e+06			1.78336e+06	-3.07416e+06
	1.78288e+06	-3.07416e+06			1.78329e+06	-3.07418e+06
	1.78292e+06	-3.07416e+06			1.78333e+06	-3.07423e+06
	1.78297e+06	-3.07416e+06			1.78332e+06	-3.07422e+06
	1.783e+06	-3.07414e+06			1.78339e+06	-3.07426e+06
	1.78289e+06	-3.07404e+06			1.78338e+06	-3.07426e+06
	1.78268e+06	-3.07394e+06			1.78332e+06	-3.07429e+06
	1.78274e+06	-3.07397e+06			1.78335e+06	-3.0743e+06
	1.7828e+06	-3.07395e+06			1.78333e+06	-3.0743e+06
	1.78278e+06	-3.07396e+06			1.78333e+06	-3.07431e+06
	1.78282e+06	-3.07394e+06			1.78331e+06	-3.07432e+06
	1.78272e+06	-3.07387e+06			1.78329e+06	-3.07433e+06
	1.78272e+06	-3.07388e+06			1.78329e+06	-3074318
	1.78269e+06	-3.07388e+06			1.78326e+06	-3.07433e+06
	1.78271e+06	-3.0739e+06			1.78324e+06	-3.0743e+06
	1.78276e+06	-3.07384e+06			1.78324e+06	-3.07431e+06
	1.78281e+06	-3.07386e+06			1.7832e+06	-3.0743e+06
	1.78269e+06	-3.07398e+06			1.78324e+06	-3.07425e+06
	1.78271e+06	-3.07399e+06			1.7832e+06	-3.07425e+06
	1.78276e+06	-3.07401e+06			1.78318e+06	-3.07426e+06
	1.78266e+06	-3.07401e+06			1.78316e+06	-3.07416e+06
	1.78264e+06	-3.074e+06			1.78316e+06	-3.07416e+06
	1.7827e+06	-3.07404e+06			1.78307e+06	-3.07415e+06
	1.78269e+06	-3.07402e+06			1.78298e+06	-3.07417e+06
	1.78333e+06	-3.07429e+06			1.78291e+06	-3.07413e+06
	1.78335e+06	-3.07429e+06			1.78297e+06	-3.07409e+06
	1.78333e+06	-3.07435e+06			1.78304e+06	-3.07409e+06
	1.7833e+06	-3.07435e+06			1.78303e+06	-3.07407e+06
	1.78325e+06	-3.07434e+06			1.78301e+06	-3.07404e+06
	1.78306e+06	-3.07427e+06			1.78299e+06	-3.07404e+06
	1.783e+06	-3.07423e+06			1.78286e+06	-3.07392e+06
	1.783e+06	-3.07422e+06			1.78287e+06	-3.07392e+06
	1.78301e+06	-3.0742e+06			1.7829e+06	-3.07389e+06
	1.78298e+06	-3.0742e+06			1.7829e+06	-3.07388e+06
	1.78297e+06	-3.07421e+06			1.78296e+06	-3.07387e+06
	1.78281e+06	-3.0739e+06			1.78297e+06	-3.07388e+06
	1.78324e+06	-3.07421e+06			1.78298e+06	-3.07393e+06
	1.78281e+06	-3.07402e+06			1.78307e+06	-3.07396e+06
	1.78306e+06	-3.07411e+06			1.78308e+06	-3.07417e+06
	1.78304e+06	-3.07409e+06			1.78275e+06	-3.07387e+06
	1.78308e+06	-3.07416e+06			1.78275e+06	-3.07394e+06
	1.78276e+06	-3.07389e+06			1.78296e+06	-3.07419e+06
	1.78277e+06	-3.07391e+06			1.78306e+06	-3.07427e+06
	1.78277e+06	-3.07406e+06			1.78316e+06	-3.07432e+06
	1.78294e+06	-3.07418e+06			1.78324e+06	-3.07433e+06
	1.78293e+06	-3.07413e+06			1.78317e+06	-3.07426e+06
	1.78305e+06	-3.07422e+06			1.78282e+06	-3.07392e+06
	1.78311e+06	-3.07416e+06			1.78313e+06	-3.07401e+06
	1.7831e+06	-3.0742e+06			1.78273e+06	-3.07399e+06
	1.78315e+06	-3.07414e+06			1.78295e+06	-3.07387e+06
	1.78313e+06	-3.0741e+06			1.78285e+06	-3.07416e+06
	1.78319e+06	-3.07408e+06			1.78332e+06	-3.07438e+06
	1.78319e+06	-3.07405e+06
	1.78301e+06	-3.07395e+06
	1.78306e+06	-3.07393e+06
	1.78298e+06	-3.07393e+06
	1.78291e+06	-3.07391e+06
	1.78296e+06	-3.07394e+06
	1.78323e+06	-3.07409e+06
	1.78328e+06	-3.07406e+06
	1.78327e+06	-3.07422e+06
	1.78339e+06	-3.07425e+06
	1.78332e+06	-3.07428e+06
	1.78327e+06	-3.07432e+06
	1.78331e+06	-3.07439e+06
	1.78314e+06	-3.07429e+06
	1.78314e+06	-3.07429e+06
	1.78327e+06	-3.07429e+06
	1.78329e+06	-3.07427e+06
	1.78328e+06	-3.07433e+06
	1.78318e+06	-3.07434e+06
	1.78274e+06	-3.07402e+06
	1.78273e+06	-3.07402e+06
	1.78282e+06	-3.07412e+06
	1.78286e+06	-3.07409e+06

## Sheet: Gar-2
Gar-2 Fairy Circles	X	Y		Gar-2 Euphorbias	X	Y
	1.78831e+06	-3.0762e+06			1.78832e+06	-3.076e+06
	1.7883e+06	-3.0762e+06			1.78829e+06	-3.07606e+06
	1.78833e+06	-3.07618e+06			1.78826e+06	-3.07606e+06
	1.78829e+06	-3.07627e+06			1.78836e+06	-3.07602e+06
	1.78835e+06	-3.07629e+06			1.78826e+06	-3.07613e+06
	1.78834e+06	-3.07628e+06			1.78827e+06	-3.07614e+06
	1.78834e+06	-3.07629e+06			1.7883e+06	-3.07614e+06
	1.7884e+06	-3.07626e+06			1.78833e+06	-3.07615e+06
	1.78832e+06	-3.07623e+06			1.78831e+06	-3.07618e+06
	1.78844e+06	-3.0763e+06			1.78829e+06	-3.07619e+06
	1.78842e+06	-3.07634e+06			1.78826e+06	-3.07618e+06
	1.7884e+06	-3.07641e+06			1.78823e+06	-3076182
	1.78835e+06	-3.07607e+06			1.78823e+06	-3.07619e+06
	1.78835e+06	-3.07606e+06			1.78823e+06	-3.07619e+06
	1.7883e+06	-3.07614e+06			1.78822e+06	-3.07619e+06
	1.78828e+06	-3.07618e+06			1.78822e+06	-3.0762e+06
	1.7883e+06	-3.07617e+06			1.78826e+06	-3.07621e+06
	1.78826e+06	-3.07619e+06			1.78827e+06	-3076198
	1.78825e+06	-3.07615e+06			1.78824e+06	-3.07623e+06
	1.78822e+06	-3.0763e+06			1.78825e+06	-3.07624e+06
	1.78831e+06	-3.07634e+06			1.78826e+06	-3.07625e+06
	1.78834e+06	-3.07635e+06			1.78823e+06	-3.07628e+06
	1.7885e+06	-3.07627e+06			1.78822e+06	-3.07628e+06
	1.78852e+06	-3.07619e+06			1.78821e+06	-3.07629e+06
	1.78866e+06	-3.07623e+06			1.78816e+06	-3.07628e+06
	1.78868e+06	-3.07621e+06			1.78818e+06	-3.07632e+06
	1.78876e+06	-3.07626e+06			1.78818e+06	-3.07631e+06
	1.78887e+06	-3.07638e+06			1.78821e+06	-3.0763e+06
	1.78896e+06	-3.07638e+06			1.78822e+06	-3.07635e+06
	1.78899e+06	-3.07638e+06			1.78828e+06	-3.07634e+06
	1.78898e+06	-3.07636e+06			1.78828e+06	-3.07641e+06
	1.78893e+06	-3.07647e+06			1.78828e+06	-3.07638e+06
	1.78888e+06	-3.07652e+06			1.78831e+06	-3.0764e+06
	1.78861e+06	-3.07646e+06			1.78832e+06	-3.0764e+06
	1.78862e+06	-3.07643e+06			1.78834e+06	-3.07643e+06
	1.78872e+06	-3.07652e+06			1.78837e+06	-3.07639e+06
	1.78815e+06	-3.07634e+06			1.78832e+06	-3.07637e+06
	1.78819e+06	-3.0763e+06			1.7883e+06	-3.07636e+06
	1.78821e+06	-3.07616e+06			1.78833e+06	-3.07635e+06
	1.78867e+06	-3.07625e+06			1.78833e+06	-3.07633e+06
	1.78853e+06	-3.07634e+06			1.7883e+06	-3.07633e+06
	1.78874e+06	-3.07641e+06			1.78832e+06	-3.07632e+06
	1.78876e+06	-3.07636e+06			1.78832e+06	-3.07632e+06
	1.7885e+06	-3.07622e+06			1.78833e+06	-3.07632e+06
	1.78878e+06	-3.07653e+06			1.78835e+06	-3.07634e+06
					1.78836e+06	-3.07634e+06
					1.78838e+06	-3.07635e+06
					1.78837e+06	-3.07636e+06
					1.78839e+06	-3.07636e+06
					1.78832e+06	-3.07631e+06
					1.78831e+06	-3.07631e+06
					1.78831e+06	-3.0763e+06
					1.78829e+06	-3.07628e+06
					1.78829e+06	-3.07629e+06
					1.78828e+06	-3.07629e+06
					1.78828e+06	-3.07628e+06
					1.78832e+06	-3.07627e+06
					1.78833e+06	-3.07627e+06
					1.78833e+06	-3.07627e+06
					1.78831e+06	-3.07624e+06
					1.78831e+06	-3.07623e+06
					1.78831e+06	-3.07624e+06
					1.78832e+06	-3.07624e+06
					1.78844e+06	-3.07626e+06
					1.78842e+06	-3.07622e+06
					1.78842e+06	-3.0762e+06
					1.78846e+06	-3.0762e+06
					1.78847e+06	-3.0762e+06
					1.78848e+06	-3.0762e+06
					1.78848e+06	-3.07621e+06
					1.78849e+06	-3.07619e+06
					1.78849e+06	-3.07619e+06
					1.78843e+06	-3076119
					1.78841e+06	-3.07611e+06
					1.78839e+06	-3.07609e+06
					1.7884e+06	-3.07607e+06
					1.78843e+06	-3.07607e+06
					1.78841e+06	-3.07605e+06
					1.78843e+06	-3.07607e+06
					1.78845e+06	-3.07608e+06
					1.78848e+06	-3.07611e+06
					1.78856e+06	-3.07616e+06
					1.78856e+06	-3.07618e+06
					1.78858e+06	-3.07621e+06
					1.78859e+06	-3.0762e+06
					1.78858e+06	-3.07621e+06
					1.78857e+06	-3.07625e+06
					1.78856e+06	-3.07624e+06
					1.78854e+06	-3.07624e+06
					1.78856e+06	-3.07625e+06
					1.78855e+06	-3.07625e+06
					1.78857e+06	-3.07626e+06
					1.78855e+06	-3.07629e+06
					1.78854e+06	-3.07629e+06
					1.78854e+06	-3.07628e+06
					1.78852e+06	-3.07627e+06
					1.78852e+06	-3.07624e+06
					1.78852e+06	-3.07625e+06
					1.78851e+06	-3.07625e+06
					1.7885e+06	-3076249
					1.78849e+06	-3.07625e+06
					1.78845e+06	-3.07627e+06
					1.78849e+06	-3.07628e+06
					1.7885e+06	-3.07627e+06
					1.78846e+06	-3.07631e+06
					1.78848e+06	-3.0763e+06
					1.7885e+06	-3.07631e+06
					1.78848e+06	-3.07634e+06
					1.78852e+06	-3.07632e+06
					1.78852e+06	-3.07633e+06
					1.78853e+06	-3.07633e+06
					1.78853e+06	-3.0763e+06
					1.78854e+06	-3.07631e+06
					1.78854e+06	-3.07634e+06
					1.78852e+06	-3.07635e+06
					1.78854e+06	-3.07636e+06
					1.78853e+06	-3.07636e+06
					1.78851e+06	-3.07638e+06
					1.78854e+06	-3.07638e+06
					1.7885e+06	-3.07643e+06
					1.78848e+06	-3.07642e+06
					1.78847e+06	-3.07643e+06
					1.78848e+06	-3.07645e+06
					1.78847e+06	-3.07647e+06
					1.78846e+06	-3.07646e+06
					1.78844e+06	-3.07645e+06
					1.78844e+06	-3.07645e+06
					1.78842e+06	-3.07646e+06
					1.7884e+06	-3.07647e+06
					1.78841e+06	-3.07645e+06
					1.78839e+06	-3.07644e+06
					1.78843e+06	-3.07642e+06
					1.78843e+06	-3.0764e+06
					1.78873e+06	-3.07621e+06
					1.78871e+06	-3.07623e+06
					1.78872e+06	-3.07624e+06
					1.7887e+06	-3.07621e+06
					1.78869e+06	-3.07621e+06
					1.7887e+06	-3.07622e+06
					1.78869e+06	-3.07623e+06
					1.78868e+06	-3.07623e+06
					1.78865e+06	-3.07622e+06
					1.78864e+06	-3.07621e+06
					1.78869e+06	-3.07625e+06
					1.78871e+06	-3.07626e+06
					1.78869e+06	-3.0763e+06
					1.78869e+06	-3.07632e+06
					1.78868e+06	-3.07629e+06
					1.78868e+06	-3.07628e+06
					1.78864e+06	-3.07626e+06
					1.78863e+06	-3.07626e+06
					1.78859e+06	-3.07627e+06
					1.7886e+06	-3.07629e+06
					1.78864e+06	-3.0763e+06
					1.78862e+06	-3.0763e+06
					1.78862e+06	-3.07631e+06
					1.78861e+06	-3.0763e+06
					1.78861e+06	-3.07631e+06
					1.78861e+06	-3.07632e+06
					1.78859e+06	-3.07632e+06
					1.78859e+06	-3.07633e+06
					1.78867e+06	-3.07632e+06
					1.78866e+06	-3.07633e+06
					1.78858e+06	-3.07635e+06
					1.78862e+06	-3.07634e+06
					1.78862e+06	-3.07634e+06
					1.78861e+06	-3.07634e+06
					1.7886e+06	-3.07635e+06
					1.78859e+06	-3.07634e+06
					1.78859e+06	-3.07635e+06
					1.7886e+06	-3.07636e+06
					1.78859e+06	-3.07636e+06
					1.78856e+06	-3.07635e+06
					1.78855e+06	-3.07637e+06
					1.78862e+06	-3.07635e+06
					1.78859e+06	-3.07638e+06
					1.78858e+06	-3.07637e+06
					1.78857e+06	-3.0764e+06
					1.78859e+06	-3.07641e+06
					1.78857e+06	-3.07641e+06
					1.78853e+06	-3.07644e+06
					1.78853e+06	-3.07646e+06
					1.78851e+06	-3.07647e+06
					1.78855e+06	-3.07655e+06
					1.78859e+06	-3.07658e+06
					1.78858e+06	-3.07657e+06
					1.78858e+06	-3.07655e+06
					1.78857e+06	-3.07653e+06
					1.78856e+06	-3.07653e+06
					1.78855e+06	-3.07652e+06
					1.78856e+06	-3.0765e+06
					1.78857e+06	-3.07651e+06
					1.78859e+06	-3.0765e+06
					1.78858e+06	-3.0765e+06
					1.78858e+06	-3.07648e+06
					1.78858e+06	-3.07646e+06
					1.78861e+06	-3.07653e+06
					1.78862e+06	-3.0765e+06
					1.78864e+06	-3.07647e+06
					1.78863e+06	-3.07646e+06
					1.78861e+06	-3.07645e+06
					1.78865e+06	-3.07645e+06
					1.78868e+06	-3.07642e+06
					1.7887e+06	-3.07642e+06
					1.7887e+06	-3.07641e+06
					1.7887e+06	-3.0764e+06
					1.7887e+06	-3.07638e+06
					1.78869e+06	-3.07638e+06
					1.78868e+06	-3.0764e+06
					1.78865e+06	-3.07639e+06
					1.78865e+06	-3.07638e+06
					1.78863e+06	-3.07637e+06
					1.78867e+06	-3.07637e+06
					1.78867e+06	-3.07636e+06
					1.78866e+06	-3.07636e+06
					1.78866e+06	-3.07636e+06
					1.78868e+06	-3.07636e+06
					1.7887e+06	-3.07634e+06
					1.78869e+06	-3.07635e+06
					1.78872e+06	-3.07634e+06
					1.78867e+06	-3.07635e+06
					1.78865e+06	-3.07635e+06
					1.78865e+06	-3.07635e+06
					1.78864e+06	-3.07635e+06
					1.78875e+06	-3.07636e+06
					1.78877e+06	-3.07627e+06
					1.78875e+06	-3.07625e+06
					1.78875e+06	-3.07624e+06
					1.78886e+06	-3.07631e+06
					1.78888e+06	-3.07631e+06
					1.78886e+06	-3.07632e+06
					1.7889e+06	-3.07632e+06
					1.78886e+06	-3.07633e+06
					1.78892e+06	-3076331
					1.78894e+06	-3.07634e+06
					1.78895e+06	-3.07634e+06
					1.78898e+06	-3.07638e+06
					1.78897e+06	-3.0764e+06
					1.78897e+06	-3.07639e+06
					1.78896e+06	-3.0764e+06
					1.78896e+06	-3.07639e+06
					1.78897e+06	-3.07637e+06
					1.78895e+06	-3.07637e+06
					1.78893e+06	-3.07638e+06
					1.78892e+06	-3.07635e+06
					1.7889e+06	-3.07635e+06
					1.78889e+06	-3.07635e+06
					1.78885e+06	-3.07635e+06
					1.7888e+06	-3.07634e+06
					1.7888e+06	-3.07636e+06
					1.78879e+06	-3.07636e+06
					1.78883e+06	-3.07636e+06
					1.78884e+06	-3.07638e+06
					1.78884e+06	-3.07638e+06
					1.78885e+06	-3.07638e+06
					1.78887e+06	-3.07639e+06
					1.78884e+06	-3.07639e+06
					1.78882e+06	-3.0764e+06
					1.78883e+06	-3.0764e+06
					1.78883e+06	-3.0764e+06
					1.78888e+06	-3.07641e+06
					1.7889e+06	-3.07641e+06
					1.78892e+06	-3.07641e+06
					1.78891e+06	-3.07642e+06
					1.78895e+06	-3.07644e+06
					1.78895e+06	-3.07646e+06
					1.78891e+06	-3.07649e+06
					1.78889e+06	-3.07648e+06
					1.78887e+06	-3.07647e+06
					1.78887e+06	-3.07649e+06
					1.78886e+06	-3.0765e+06
					1.78884e+06	-3.07647e+06
					1.78883e+06	-3.07649e+06
					1.78883e+06	-3.07649e+06
					1.7888e+06	-3.07648e+06
					1.78879e+06	-3.07645e+06
					1.78877e+06	-3.07642e+06
					1.78872e+06	-3.07641e+06
					1.78872e+06	-3.07643e+06
					1.78875e+06	-3.07645e+06
					1.78869e+06	-3.07645e+06
					1.7887e+06	-3.07645e+06
					1.7888e+06	-3.07652e+06
					1.78886e+06	-3.07653e+06
					1.7889e+06	-3.07656e+06
					1.78889e+06	-3.07657e+06
					1.78888e+06	-3.07658e+06
					1.78887e+06	-3.07659e+06
					1.78886e+06	-3.0766e+06
					1.78886e+06	-3.07661e+06
					1.78885e+06	-3.07664e+06
					1.78884e+06	-3.07667e+06
					1.78882e+06	-3.0767e+06
					1.78877e+06	-3.07668e+06
					1.78877e+06	-3.07667e+06
					1.7888e+06	-3.07667e+06
					1.78874e+06	-3.07666e+06
					1.78877e+06	-3.07662e+06
					1.78879e+06	-3.07665e+06
					1.7888e+06	-3.07664e+06
					1.78882e+06	-3.07666e+06
					1.78883e+06	-3.07665e+06
					1.78884e+06	-3.07665e+06
					1.78884e+06	-3.0766e+06
					1.78883e+06	-3.07659e+06
					1.78882e+06	-3.0766e+06
					1.78882e+06	-3.07659e+06
					1.78881e+06	-3.07659e+06
					1.7888e+06	-3.07658e+06
					1.78885e+06	-3.07657e+06
					1.7888e+06	-3.07656e+06
					1.78877e+06	-3.07653e+06
					1.78876e+06	-3.07653e+06
					1.78874e+06	-3.07652e+06
					1.78874e+06	-3.07651e+06
					1.78874e+06	-3.0765e+06
					1.78871e+06	-3.07648e+06
					1.7887e+06	-3.07648e+06
					1.78867e+06	-3.07648e+06
					1.78865e+06	-3.07649e+06
					1.78865e+06	-3.0765e+06
					1.78868e+06	-3.07649e+06
					1.78869e+06	-3.0765e+06
					1.78873e+06	-3.07652e+06
					1.78874e+06	-3.07654e+06
					1.78869e+06	-3.07654e+06
					1.7887e+06	-3.07655e+06
					1.78871e+06	-3.07652e+06
					1.78872e+06	-3.07659e+06
					1.78872e+06	-3.07658e+06
					1.78872e+06	-3.07658e+06
					1.78874e+06	-3.07658e+06
					1.78874e+06	-3.07656e+06
					1.78872e+06	-3.07655e+06
					1.7887e+06	-3.07657e+06
					1.78868e+06	-3.07657e+06
					1.78865e+06	-3.07658e+06
					1.78865e+06	-3.07657e+06
					1.78863e+06	-3.07658e+06
					1.78863e+06	-3.07657e+06
					1.78868e+06	-3.07652e+06
					1.78867e+06	-3.07653e+06
					1.78864e+06	-3.07655e+06
					1.78864e+06	-3.07654e+06
					1.78864e+06	-3.07652e+06
					1.78861e+06	-3.07621e+06
					1.78817e+06	-3076258
					1.78827e+06	-3.07635e+06
					1.78846e+06	-3.07628e+06
					1.78855e+06	-3.07623e+06
					1.78868e+06	-3.07662e+06
					1.7883e+06	-3.07628e+06
					1.7883e+06	-3.07629e+06
					1.78824e+06	-3.07632e+06
					1.78824e+06	-3.07633e+06
					1.78849e+06	-3.07631e+06
					1.78849e+06	-3.07631e+06
					1.78834e+06	-3.07634e+06
